# Supplementary material for: Assessment of the Potential Role of Selected Single Nucleotide Polymorphisms (SNPs) of Genes Related to the Functioning of Regulatory T Cells in the Pathogenesis of Psoriasis
Source: Int J Mol Sci. 2023 Mar 23;24(7):6061. doi: 10.3390/ijms24076061 (PMC10094301; doi:10.3390/ijms24076061)
Supplement: Supplementary file 1 [file ijms-24-06061-s001.zip]

Archive with 4 entries (4 files):
- Supplementary Material S1.xlsx
- Supplementary Material S2 (PsO vs control).xlsx
- Supplementary Material S3 (type I PsO vs control).xlsx
- Supplementary Material S4 (type II PsO vs control).xlsx
