# Supplementary material for: Assessment of the Potential Role of Selected Single Nucleotide Polymorphisms (SNPs) of Genes Related to the Functioning of Regulatory T Cells in the Pathogenesis of Psoriasis
Source: Int J Mol Sci. 2023 Mar 23;24(7):6061. doi: 10.3390/ijms24076061 (PMC10094301; doi:10.3390/ijms24076061)
Supplement: Supplementary file 1 [file ijms-24-06061-s001.zip › Supplementary Material S1.xlsx]

## Sheet: Arkusz1
GENE_ID	REFERENCE GENOME	CHROMOSOME	CODING_SEQ	START	END	INFO
* 601752. ECTONUCLEOSIDE TRIPHOSPHATE DIPHOSPHOHYDROLASE 1; ENTPD1; Apyrase	GRCh37.p13 (GCF_000001405.25)	10	NC_000010.10	97471536	97637023
*147435. INDOLEAMINE 2,3-DIOXYGENASE; IDO1	GRCh37.p13 (GCF_000001405.25)	8	NC_000008.10	39771328	39786309
* 147570. INTERFERON, GAMMA; IFNG	GRCh37.p13 (GCF_000001405.25)	12	NC_000012.11	68548550	68553521	complement
* 146933. INTERLEUKIN 10 RECEPTOR, ALPHA; IL10RA	GRCh37.p13 (GCF_000001405.25)	11	NC_000011.9	117857106	117872198
* 123889. INTERLEUKIN 10 RECEPTOR, BETA; IL10RB	GRCh37.p13 (GCF_000001405.25)	21	NC_000021.8	34638665	34669539
* 601642. INTERLEUKIN 12 RECEPTOR, BETA-2; IL12RB2	GRCh37.p13 (GCF_000001405.25)	1	NC_000001.10	67773047	67862583
* 300130. INTERLEUKIN 13 RECEPTOR, ALPHA-2; IL13RA2	GRCh37.p13 (GCF_000001405.25)	X	NC_000023.10	114238538	114252207	complement
* 605457. INTERLEUKIN 22 RECEPTOR, ALPHA-1; IL22RA1	GRCh37.p13 (GCF_000001405.25)	1	NC_000001.10	24446261	24469783	complement
* 147730. INTERLEUKIN 2 RECEPTOR, ALPHA; IL2RA	GRCh37.p13 (GCF_000001405.25)	10	NC_000010.10	6052657	6104333	complement
* 146710. INTERLEUKIN 2 RECEPTOR, BETA; IL2RB	GRCh37.p13 (GCF_000001405.25)	22	NC_000022.10	37521878	37552414	complement
* 308380. INTERLEUKIN 2 RECEPTOR, GAMMA; IL2RG	GRCh37.p13 (GCF_000001405.25)	X	NC_000023.10	70327254	70331481	complement
* 164011. NUCLEAR FACTOR KAPPA-B, SUBUNIT 1; NFKB1	GRCh37.p13 (GCF_000001405.25)	4	NC_000004.11	103422486	103538459
* 164012. NUCLEAR FACTOR KAPPA-B, SUBUNIT 2; NFKB2	GRCh37.p13 (GCF_000001405.25)	10	NC_000010.10	104153867	104162286
* 606099. LECTIN, GALACTOSIDE-BINDING, SOLUBLE, 8; LGALS8	GRCh37.p13 (GCF_000001405.25)	1	NC_000001.10	236681514	236716281
* 150570. LECTIN, GALACTOSIDE-BINDING, SOLUBLE, 1; LGALS1	GRCh37.p13 (GCF_000001405.25)	22	NC_000022.10	38071613	38075809
* 190180. TRANSFORMING GROWTH FACTOR, BETA-1; TGFB1	GRCh37.p13 (GCF_000001405.25)	19	NC_000019.9	41836812	41859831	complement
* 603905. TUMOR NECROSIS FACTOR RECEPTOR SUPERFAMILY, MEMBER 18; TNFRSF18, GITR	GRCh37.p13 (GCF_000001405.25)	1	NC_000001.10	1138888	1142163	complement
* 603423. PR DOMAIN-CONTAINING PROTEIN 1; PRDM1,BLIMP1	GRCh37.p13 (GCF_000001405.25)	6	NC_000006.11	106534195	106557814
* 124092. INTERLEUKIN 10; IL10	GRCh37.p13 (GCF_000001405.25)	1	NC_000001.10	206940948	206945839	complement
* 147880. INTERLEUKIN 6 RECEPTOR; IL6R	GRCh37.p13 (GCF_000001405.25)	1	NC_000001.10	154377669	154441926
* 607562. INTERLEUKIN 23 RECEPTOR; IL23R	GRCh37.p13 (GCF_000001405.25)	1	NC_000001.10	67604590	67725662
* 123890. CYTOTOXIC T LYMPHOCYTE-ASSOCIATED 4; CTLA4	GRCh37.p13 (GCF_000001405.25)	2	NC_000002.11	204732511	204738683
* 186760. ANTIGEN CD28; CD28	GRCh37.p13 (GCF_000001405.25)	2	NC_000002.11	204571198	204603635
*600244. PROGRAMMED CELL DEATH 1; PDCD1	GRCh37.p13 (GCF_000001405.25)	2	NC_000002.11	242792033	242801058	complement
* 161560. INTERLEUKIN 12A; IL12A	GRCh37.p13 (GCF_000001405.25)	3	NC_000003.11	159706623	159713806
* 601487. PEROXISOME PROLIFERATOR-ACTIVATED RECEPTOR-GAMMA; PPARG	GRCh37.p13 (GCF_000001405.25)	3	NC_000003.11	12329349	12475855
* 112203. CD80 ANTIGEN; CD80	GRCh37.p13 (GCF_000001405.25)	3	NC_000003.11	119243140	119278481	complement
* 601020. CD86 ANTIGEN; CD86	GRCh37.p13 (GCF_000001405.25)	3	NC_000003.11	121774209	121839990
* 147680. INTERLEUKIN 2; IL2	GRCh37.p13 (GCF_000001405.25)	4	NC_000004.11	123372625	123377650	complement
* 146931. INTERLEUKIN 9; IL9	GRCh37.p13 (GCF_000001405.25)	5	NC_000005.9	135227935	135231516	complement
* 147683. INTERLEUKIN 13; IL13	GRCh37.p13 (GCF_000001405.25)	5	NC_000005.9	131993865	131996801
* 147780. INTERLEUKIN 4; IL4	GRCh37.p13 (GCF_000001405.25)	5	NC_000005.9	132009678	132018370
* 161561. INTERLEUKIN 12B; IL12B	GRCh37.p13 (GCF_000001405.25)	5	NC_000005.9	158741791	158757481	complement
* 600694. INTERLEUKIN 6 SIGNAL TRANSDUCER; IL6ST	GRCh37.p13 (GCF_000001405.25)	5	NC_000005.9	55230923	55290821	complement
* 601900. INTERFERON REGULATORY FACTOR 4; IRF4	GRCh37.p13 (GCF_000001405.25)	6	NC_000006.11	391739	411443
* 191160. TUMOR NECROSIS FACTOR; TNF	GRCh37.p13 (GCF_000001405.25)	6	NC_000006.11	31543344	31546113
* 601900. INTERFERON REGULATORY FACTOR 4; IRF4	GRCh37.p13 (GCF_000001405.25)	6	NC_000006.11	391739	411443
* 603149. INTERLEUKIN 17A; IL17A	GRCh37.p13 (GCF_000001405.25)	6	NC_000006.11	52051185	52055436
* 600866. PROGRAMMED CELL DEATH 2; PDCD2	GRCh37.p13 (GCF_000001405.25)	6	NC_000006.11	170884660	170893780	complement
* 147620. INTERLEUKIN 6; IL6	GRCh37.p13 (GCF_000001405.25)	7	NC_000007.13	22766766	22771621
* 608678. INTERLEUKIN 33; IL33	GRCh37.p13 (GCF_000001405.25)	9	NC_000009.11	6215149	6257983
* 605402. CD274 MOLECULE; CD274	GRCh37.p13 (GCF_000001405.25)	9	NC_000009.11	5450503	5470567
* 605723. PROGRAMMED CELL DEATH 1 LIGAND 2; PDCD1LG2	GRCh37.p13 (GCF_000001405.25)	9	NC_000009.11	5510512	5571282
*602069. NEUROPILIN 1; NRP1	GRCh37.p13 (GCF_000001405.25)	10	NC_000010.10	33466419	33623833	complement
* 605330. INTERLEUKIN 22; IL22	GRCh37.p13 (GCF_000001405.25)	12	NC_000012.11	68642025	68647379	complement
* 605580. INTERLEUKIN 23-ALPHA; IL23A	GRCh37.p13 (GCF_000001405.25)	12	NC_000012.11	56732663	56734194
* 601512. SIGNAL TRANSDUCER AND ACTIVATOR OF TRANSCRIPTION 6; STAT6	GRCh37.p13 (GCF_000001405.25)	12	NC_000012.11	57489187	57505196	complement
* 147781. INTERLEUKIN 4 RECEPTOR; IL4R	GRCh37.p13 (GCF_000001405.25)	16	NC_000016.9	27325161	27376099
* 604895. T-BOX 21; TBX21	GRCh37.p13 (GCF_000001405.25)	17	NC_000017.10	45810610	45823485
* 102582. SIGNAL TRANSDUCER AND ACTIVATOR OF TRANSCRIPTION 3; STAT3	GRCh37.p13 (GCF_000001405.25)	17	NC_000017.10	40465342	40540586	complement
* 604260. SIGNAL TRANSDUCER AND ACTIVATOR OF TRANSCRIPTION 5B; STAT5B	GRCh37.p13 (GCF_000001405.25)	17	NC_000017.10	40351195	40428478	complement
*601511. SIGNAL TRANSDUCER AND ACTIVATOR OF TRANSCRIPTION 5A; STAT5A	GRCh37.p13 (GCF_000001405.25)	17	NC_000017.10	40439565	40463961
* 151385. RUNT-RELATED TRANSCRIPTION FACTOR 1; RUNX1	GRCh37.p13 (GCF_000001405.25)	21	NC_000021.8	36160098	36421595	complement
* 605461. INTERLEUKIN 17 RECEPTOR A; IL17RA	GRCh37.p13 (GCF_000001405.25)	22	NC_000022.10	17565849	17596584
* 300007. INTERLEUKIN 9 RECEPTOR; IL9R	GRCh37.p13 (GCF_000001405.25)	X	NC_000023.10	155227246	155240482
* 300292. FORKHEAD BOX P3; FOXP3	GRCh37.p13 (GCF_000001405.25)	X	NC_000023.10	49106897	49122200	complement
* 300007. INTERLEUKIN 9 RECEPTOR; IL9R	GRCh37.p13 (GCF_000001405.25)	Y	NC_000024.9	59330252	59343488
