# Supplementary material for: Assessment of the Potential Role of Selected Single Nucleotide Polymorphisms (SNPs) of Genes Related to the Functioning of Regulatory T Cells in the Pathogenesis of Psoriasis
Source: Int J Mol Sci. 2023 Mar 23;24(7):6061. doi: 10.3390/ijms24076061 (PMC10094301; doi:10.3390/ijms24076061)
Supplement: Supplementary file 1 [file ijms-24-06061-s001.zip › Supplementary Material S2 (PsO vs control).xlsx]

## Sheet: Arkusz1
CHR	SNP	BP	A1	F_A	F_U	A2	CHISQ	P	P adj	OR	SE	L95	U95	Overlapped Gene	Annotation
6	rs3093662	31544189	G	0.1094	0.05343	A	22.25	2.4e-06	0.0007031	2.175	0.1688	1.563	3.029	TNF	intronic
5	rs1295686	131995843	A	0.1719	0.2494	G	12.01	0.0005296	0.1552	0.6246	0.137	0.4775	0.817	IL13/TH2LCRR	intronic,non-coding intronic
5	rs20541	131995964	T	0.1719	0.2475	C	11.48	0.0007035	0.2061	0.631	0.137	0.4824	0.8254	IL13/TH2LCRR	coding nonsyn,non-coding
1	rs2201584	67787715	T	0.1953	0.1399	C	9.381	0.002192	0.6422	1.493	0.1316	1.153	1.932	IL12RB2	intronic
5	rs3213094	158750769	A	0.1354	0.198	G	9.24	0.002367	0.6936	0.6343	0.151	0.4718	0.8527	IL12B	intronic
5	rs3212220	158754195	T	0.1354	0.198	G	9.24	0.002367	0.6936	0.6343	0.151	0.4718	0.8527	IL12B	intronic
1	rs12142823	67773351	T	0.1731	0.1238	C	7.819	0.005171	1	1.482	0.1415	1.123	1.955	IL12RB2	5utr,5upstream
1	rs10489630	67662622	G	0.4453	0.3795	T	6.808	0.009076	1	1.312	0.1045	1.069	1.611	IL23R	intronic
1	rs4845625	154422067	T	0.5547	0.4908	C	6.061	0.01382	1	1.292	0.1044	1.053	1.586	IL6R	intronic,non-coding intronic
1	rs2064689	67653010	A	0.3411	0.2869	G	5.323	0.02104	1	1.287	0.1096	1.038	1.596	IL23R	intronic
1	rs10789224	67605134	C	0.3385	0.2847	T	5.264	0.02177	1	1.286	0.1099	1.037	1.595	IL23R	intronic
21	rs2268288	36232671	C	0.1623	0.2099	T	5.076	0.02426	1	0.7292	0.1407	0.5535	0.9608	RUNX1	intronic,5upstream
1	rs6693065	67800018	G	0.25	0.203	A	5.045	0.0247	1	1.309	0.1202	1.034	1.656	IL12RB2	intronic
10	rs734187	33484696	T	0.237	0.2893	C	4.968	0.02583	1	0.7628	0.1218	0.6008	0.9685	NRP1	intronic,3downstream
22	rs2241042	17567699	A	0.3455	0.4017	C	4.862	0.02746	1	0.7863	0.1093	0.6346	0.9741	IL17RA	intronic,non-coding intronic
3	rs4135280	12448994	C	0.03646	0.06396	T	4.754	0.02923	1	0.5537	0.275	0.323	0.9493	PPARG	intronic,3downstream
10	rs1044268	33466566	A	0.1328	0.1753	G	4.655	0.03096	1	0.7208	0.1524	0.5346	0.9717	NRP1	3utr
21	rs2014300	36357861	A	0.1276	0.1682	G	4.398	0.03598	1	0.7234	0.155	0.5339	0.9803	RUNX1	intronic
1	rs7553796	154404406	A	0.5312	0.477	C	4.383	0.0363	1	1.243	0.104	1.014	1.524	IL6R	intronic
1	rs4537545	154418879	T	0.3125	0.364	C	4.258	0.03905	1	0.7943	0.1118	0.6379	0.9889	IL6R	intronic,non-coding intronic
10	rs4582902	97529318	T	0.5262	0.4726	C	4.254	0.03915	1	1.239	0.1042	1.01	1.52	ENTPD1	intronic,non-coding intronic
2	rs231779	204734487	T	0.4583	0.4074	C	3.989	0.0458	1	1.231	0.1042	1.004	1.51	CTLA4	intronic,5upstream,non-coding intronic
17	rs9900213	40375881	T	0.1094	0.1458	G	3.975	0.04617	1	0.7197	0.1657	0.5201	0.9958	STAT5B	intronic,non-coding intronic
9	rs10481593	5458095	A	0.1875	0.231	G	3.972	0.04627	1	0.7683	0.1327	0.5924	0.9964	CD274	intronic,non-coding intronic
10	rs734186	33484829	T	0.3698	0.4206	C	3.936	0.04726	1	0.8083	0.1074	0.6549	0.9978	NRP1	intronic,3downstream
1	rs4129267	154426264	T	0.3073	0.3564	C	3.904	0.04816	1	0.8013	0.1124	0.6429	0.9986	IL6R	intronic,5upstream,non-coding intronic
21	rs2834719	36362205	T	0.1224	0.1589	C	3.726	0.05358	1	0.7382	0.1578	0.5418	1.006	RUNX1	intronic
1	rs4845618	154400015	G	0.5417	0.4917	T	3.708	0.05414	1	1.222	0.1041	0.9961	1.498	IL6R	intronic,5upstream
21	rs2834655	36238507	A	0.2656	0.3115	G	3.65	0.05606	1	0.7995	0.1173	0.6353	1.006	RUNX1	intronic
11	rs2229113	117869670	A	0.3065	0.3543	G	3.606	0.05759	1	0.8052	0.1143	0.6436	1.007	IL10RA	coding nonsyn,non-coding,3utr,3downstream
2	rs231775	204732714	G	0.4609	0.4125	A	3.596	0.0579	1	1.218	0.1042	0.9931	1.494	CTLA4	coding nonsyn|nonsyn,non-coding
1	rs6588248	67652984	T	0.5184	0.47	G	3.448	0.06331	1	1.214	0.1045	0.989	1.489	IL23R	intronic
1	rs16829204	24454688	T	0.1094	0.143	C	3.447	0.06335	1	0.736	0.1657	0.5319	1.018	IL22RA1	coding nonsyn
9	rs1411262	5459419	A	0.2552	0.299	G	3.404	0.06504	1	0.8034	0.1189	0.6365	1.014	CD274	intronic,non-coding intronic
2	rs10515944	204587269	A	0.178	0.1445	C	3.339	0.06765	1	1.282	0.1364	0.9815	1.675	CD28	intronic
1	rs2902440	67670916	A	0.4453	0.3996	G	3.223	0.07259	1	1.206	0.1045	0.9827	1.48	IL23R	intronic
10	rs706779	6098824	G	0.4766	0.4307	A	3.184	0.07438	1	1.203	0.1039	0.9817	1.475	IL2RA	intronic
6	rs2671422	398775	A	0.08639	0.1154	G	3.06	0.08025	1	0.7251	0.1845	0.5051	1.041	IRF4	intronic,3downstream
1	rs7530511	67685387	T	0.1224	0.1548	C	2.992	0.08367	1	0.7616	0.1579	0.5589	1.038	IL23R	coding nonsyn,5utr
1	rs7517847	67681669	G	0.4427	0.3989	T	2.969	0.08488	1	1.197	0.1045	0.9753	1.469	IL23R	intronic
1	rs1884444	67633812	G	0.5234	0.479	T	2.933	0.0868	1	1.195	0.1039	0.9744	1.464	IL23R	coding nonsyn,5utr
10	rs2247715	33492093	T	0.534	0.4896	C	2.924	0.08728	1	1.195	0.1043	0.9741	1.466	NRP1	intronic,5upstream
1	rs1321157	67654110	A	0.5182	0.4741	G	2.896	0.08882	1	1.193	0.1039	0.9733	1.462	IL23R	intronic
2	rs7421861	242795350	C	0.4079	0.3656	T	2.83	0.09249	1	1.195	0.1062	0.9707	1.472	PDCD1	intronic,5upstream
1	rs41313262	67705900	A	0.002646	0.01213	G	2.818	0.09324	1	0.2159	1.005	0.03012	1.548	IL23R	coding nonsyn|nonsyn,intronic
2	rs35399295	242795942	T	0.288	0.2502	C	2.801	0.09422	1	1.212	0.1151	0.9673	1.519	PDCD1	intronic,5upstream
1	rs2228145	154426970	C	0.3177	0.3585	A	2.693	0.1008	1	0.8332	0.1114	0.6698	1.036	IL6R	intronic,coding nonsyn|nonsyn,non-coding,coding *nonsyn|nonsyn
10	rs3118470	6101713	C	0.3438	0.3847	T	2.637	0.1044	1	0.8377	0.1092	0.6763	1.038	IL2RA	intronic
1	rs10489629	67688349	G	0.4688	0.4283	A	2.482	0.1152	1	1.178	0.104	0.9606	1.444	IL23R	intronic
1	rs7514452	154438084	C	0.2865	0.251	T	2.478	0.1154	1	1.198	0.115	0.9564	1.501	IL6R	3utr,3downstream
1	rs790631	67676922	C	0.2812	0.3193	T	2.473	0.1158	1	0.8344	0.1153	0.6656	1.046	IL23R	intronic
1	rs2229238	154437896	T	0.2865	0.2511	C	2.459	0.1169	1	1.197	0.115	0.9557	1.5	IL6R	3utr,3downstream
10	rs1044210	33467321	A	0.2812	0.3189	C	2.428	0.1192	1	0.8358	0.1153	0.6667	1.048	NRP1	3utr,3downstream
21	rs2834167	34640788	G	0.2109	0.2456	A	2.413	0.1203	1	0.8212	0.127	0.6403	1.053	IL10RB	coding nonsyn,non-coding
21	rs2300395	36245198	T	0.2135	0.2478	C	2.341	0.126	1	0.8244	0.1264	0.6434	1.056	RUNX1	intronic
6	rs872071	411064	G	0.4792	0.4403	A	2.276	0.1314	1	1.17	0.1039	0.954	1.434	IRF4	3utr
21	rs111527738	36259324	G	0.002618	0.0105	A	2.264	0.1324	1	0.2473	1.006	0.03443	1.776	RUNX1	coding nonsyn,coding *nonsyn,3downstream,intronic
10	rs10080	33467108	T	0.4141	0.4525	C	2.215	0.1367	1	0.855	0.1053	0.6955	1.051	NRP1	3utr,3downstream
3	rs2254911	121828837	T	0.05615	0.07664	C	2.162	0.1414	1	0.7168	0.2275	0.459	1.119	CD86	intronic
3	rs4688014	119250890	A	0.2786	0.3138	G	2.138	0.1437	1	0.8446	0.1156	0.6733	1.059	CD80	intronic
5	rs34417936	55248135	T	0.01042	0.02098	C	2.051	0.1521	1	0.4912	0.5069	0.1819	1.327	IL6ST	coding nonsyn,intronic,3utr,5upstream
1	rs4655699	67800712	C	0.4089	0.3731	T	2.021	0.1551	1	1.162	0.1056	0.9446	1.429	IL12RB2	intronic
10	rs2228637	33496576	C	0.02344	0.01455	G	2.008	0.1565	1	1.626	0.3464	0.8246	3.206	NRP1	coding nonsyn,5upstream,intronic
10	rs2506145	33471130	C	0.09896	0.1225	T	1.922	0.1657	1	0.7869	0.1733	0.5602	1.105	NRP1	intronic
17	rs1053005	40465910	G	0.1562	0.1841	A	1.92	0.1658	1	0.8209	0.1426	0.6207	1.086	STAT3	3utr,3downstream
17	rs8082391	40398973	A	0.2526	0.2849	C	1.903	0.1677	1	0.8484	0.1193	0.6715	1.072	STAT5B	intronic,non-coding intronic
21	rs2834714	36357352	C	0.4323	0.3975	T	1.876	0.1707	1	1.154	0.1048	0.9399	1.417	RUNX1	intronic
1	rs881087	67846156	C	0.2917	0.2608	T	1.826	0.1767	1	1.167	0.1143	0.9326	1.46	IL12RB2	intronic,non-coding intronic
17	rs2293154	40461003	A	0.1432	0.1694	G	1.819	0.1774	1	0.8195	0.1478	0.6133	1.095	STAT5A	intronic,non-coding intronic,3downstream
10	rs11188484	97539737	A	0.3594	0.3267	G	1.796	0.1803	1	1.156	0.1082	0.935	1.429	ENTPD1	intronic,non-coding intronic
1	rs3024493	206943968	T	0.1979	0.1718	G	1.767	0.1838	1	1.189	0.1305	0.9208	1.536	IL10	non-coding intronic,intronic
3	rs62264488	119256056	C	0.01309	0.02338	T	1.738	0.1874	1	0.554	0.4545	0.2273	1.35	CD80	coding nonsyn
5	rs2243270	132014109	G	0.1667	0.1936	A	1.729	0.1885	1	0.8331	0.139	0.6344	1.094	IL4	intronic,non-coding intronic
17	rs2293158	40447558	G	0.2526	0.2831	A	1.705	0.1916	1	0.8559	0.1193	0.6774	1.081	STAT5A	intronic
10	rs2051052	97632082	C	0.4245	0.4579	T	1.67	0.1963	1	0.8732	0.105	0.7108	1.073	ENTPD1-AS1	non-coding intronic
9	rs10975175	5544405	G	0.2891	0.3198	A	1.62	0.2031	1	0.8646	0.1144	0.691	1.082	PDCD1LG2	intronic
10	rs1331317	33517647	C	0.3464	0.3783	T	1.613	0.2041	1	0.8708	0.109	0.7033	1.078	NRP1	intronic
10	rs11009281	33488814	C	0.1172	0.1399	T	1.596	0.2065	1	0.8163	0.161	0.5954	1.119	NRP1	intronic,3downstream
21	rs2834662	36274176	C	0.1771	0.2028	T	1.528	0.2164	1	0.8457	0.1357	0.6482	1.103	RUNX1	intronic
1	rs3790566	67814440	T	0.2031	0.2299	C	1.505	0.2199	1	0.854	0.1288	0.6634	1.099	IL12RB2	intronic
21	rs2834730	36382552	G	0.1589	0.1832	A	1.476	0.2244	1	0.842	0.1417	0.6378	1.112	RUNX1	intronic
21	rs2834698	36337085	T	0.4453	0.4766	C	1.459	0.2271	1	0.8816	0.1044	0.7184	1.082	RUNX1	intronic
22	rs2241046	17586471	C	0.1979	0.224	T	1.453	0.2281	1	0.855	0.1301	0.6626	1.103	IL17RA	intronic
5	rs10471420	55272596	G	0.2932	0.2655	A	1.451	0.2284	1	1.148	0.1144	0.9171	1.436	IL6ST	5upstream,intronic,non-coding intronic
21	rs8130963	36267418	G	0.2474	0.2751	A	1.43	0.2318	1	0.8663	0.1201	0.6845	1.096	RUNX1	intronic
16	rs1805011	27373872	C	0.1328	0.1132	A	1.418	0.2337	1	1.2	0.1533	0.8886	1.621	IL4R	coding nonsyn|nonsyn|nonsyn,3downstream,intronic,3utr
11	rs2256111	117864047	G	0.5104	0.4796	A	1.415	0.2342	1	1.131	0.1038	0.9231	1.387	IL10RA	coding syn,5upstream,coding nonsyn,non-coding,3utr
17	rs8069645	40494902	G	0.2396	0.2668	A	1.411	0.2349	1	0.8658	0.1215	0.6824	1.098	STAT3	intronic
1	rs4240872	154436195	C	0.3385	0.3101	T	1.403	0.2363	1	1.139	0.1098	0.9183	1.412	IL6R	intronic,non-coding intronic
1	rs3790567	67822377	A	0.2031	0.2289	G	1.396	0.2373	1	0.8589	0.1288	0.6673	1.106	IL12RB2	intronic
3	rs2681417	121825197	G	0.0599	0.0755	A	1.303	0.2537	1	0.7802	0.218	0.5089	1.196	CD86	coding nonsyn,3downstream
21	rs2834737	36396167	G	0.4557	0.4266	A	1.286	0.2567	1	1.125	0.1042	0.9175	1.381	RUNX1	intronic
1	rs1041937	236702210	A	0.2513	0.2777	G	1.285	0.257	1	0.8731	0.1198	0.6903	1.104	LGALS8	coding *nonsyn,intronic,coding nonsyn,non-coding,coding syn,5upstream,3downstream
1	rs4655690	67659896	G	0.1406	0.1622	A	1.274	0.2591	1	0.8454	0.149	0.6313	1.132	IL23R	intronic
10	rs1555321	33489889	T	0.2682	0.2946	C	1.249	0.2637	1	0.8775	0.117	0.6976	1.104	NRP1	intronic,3downstream
22	rs228941	37523721	C	0.276	0.3026	G	1.242	0.2651	1	0.8788	0.116	0.7001	1.103	IL2RB	3utr,3downstream
6	rs811925	106547372	G	0.1797	0.1587	C	1.221	0.2692	1	1.161	0.1354	0.8906	1.514	PRDM1	coding nonsyn,coding *nonsyn,non-coding
1	rs11209063	67855142	G	0.1172	0.1367	T	1.207	0.2719	1	0.838	0.1611	0.6112	1.149	IL12RB2	intronic,non-coding intronic
17	rs7502875	45823227	C	0.2711	0.2464	A	1.198	0.2737	1	1.137	0.1175	0.9033	1.432	TBX21	3utr
16	rs3024585	27359844	A	0.4714	0.4433	G	1.187	0.276	1	1.12	0.104	0.9134	1.373	IL4R	intronic,3downstream
4	rs2069772	123373133	G	0.3229	0.2975	A	1.144	0.2848	1	1.126	0.1111	0.9058	1.4	IL2	intronic,non-coding intronic
21	rs2300399	36254732	A	0.1589	0.1793	G	1.059	0.3035	1	0.8644	0.1418	0.6547	1.141	RUNX1	intronic
21	rs4817699	36297178	T	0.08594	0.102	C	1.048	0.3059	1	0.8279	0.1847	0.5764	1.189	RUNX1	intronic
3	rs2938395	12429468	C	0.3125	0.3375	T	1.036	0.3087	1	0.8924	0.1119	0.7167	1.111	PPARG	intronic,non-coding intronic
10	rs1360456	33506928	A	0.2839	0.3079	G	1.012	0.3144	1	0.8908	0.115	0.711	1.116	NRP1	intronic
2	rs3181113	204601910	T	0.06806	0.05604	G	1.002	0.3167	1	1.23	0.2073	0.8195	1.847	CD28	3utr
9	rs7028894	5460910	G	0.5136	0.4874	A	0.9792	0.3224	1	1.111	0.1061	0.9022	1.367	CD274	intronic,non-coding intronic,5upstream
5	rs2228043	55251931	C	0.09375	0.1097	G	0.9704	0.3246	1	0.8396	0.1777	0.5927	1.189	IL6ST	coding nonsyn,intronic,3utr,non-coding
10	rs6481844	33584131	T	0.5208	0.4953	C	0.9705	0.3246	1	1.108	0.1039	0.9037	1.358	NRP1	intronic
22	rs879575	17589567	A	0.227	0.2494	G	0.9624	0.3266	1	0.8837	0.1261	0.6902	1.131	IL17RA	coding syn
21	rs2268278	36184939	A	0.3229	0.3471	C	0.962	0.3267	1	0.897	0.1109	0.7217	1.115	RUNX1	intronic
4	rs1599961	103443569	A	0.3646	0.3893	G	0.9544	0.3286	1	0.9001	0.1078	0.7287	1.112	NFKB1	intronic
3	rs11128601	12381165	C	0.3047	0.3285	T	0.9522	0.3292	1	0.8959	0.1127	0.7184	1.117	PPARG	intronic,non-coding intronic
10	rs11188513	97633021	C	0.2995	0.3231	T	0.9462	0.3307	1	0.8958	0.1132	0.7175	1.118	ENTPD1-AS1	non-coding intronic,3downstream
5	rs11741953	55267814	C	0.09375	0.1094	T	0.9422	0.3317	1	0.8418	0.1777	0.5942	1.192	IL6ST	intronic,non-coding intronic
1	rs1126407	236700807	T	0.2812	0.3044	A	0.9375	0.3329	1	0.8944	0.1153	0.7134	1.121	LGALS8	coding *nonsyn,coding nonsyn,non-coding,intronic
16	rs1801275	27374400	G	0.2318	0.2113	A	0.9287	0.3352	1	1.126	0.1231	0.8845	1.433	IL4R	coding nonsyn,3downstream,intronic,3utr
1	rs11209026	67705958	A	0.05729	0.04674	G	0.9205	0.3374	1	1.239	0.2241	0.7988	1.923	IL23R	coding nonsyn,intronic
10	rs927099	33525836	A	0.487	0.4623	G	0.9125	0.3395	1	1.104	0.1038	0.9009	1.353	NRP1	intronic
3	rs9310401	12352468	C	0.3063	0.3296	T	0.9071	0.3409	1	0.8982	0.1128	0.72	1.12	PPARG	intronic,5upstream,non-coding intronic
10	rs2804498	33620707	C	0.2917	0.2699	T	0.888	0.346	1	1.114	0.1143	0.8902	1.393	NRP1	intronic
1	rs6989	236714064	A	0.2827	0.3052	C	0.8833	0.3473	1	0.8971	0.1155	0.7153	1.125	HEATR1/LGALS8	3downstream,3utr
4	rs230529	103457418	A	0.3691	0.3929	G	0.8782	0.3487	1	0.904	0.1078	0.7318	1.117	NFKB1	intronic,5upstream
4	rs4647992	103455347	T	0.04688	0.05809	C	0.8592	0.354	1	0.7974	0.2448	0.4935	1.288	NFKB1	intronic
5	rs11744301	55274604	T	0.09115	0.1058	C	0.8481	0.3571	1	0.8474	0.1799	0.5956	1.206	IL6ST	intronic,non-coding intronic
1	rs1041935	236700857	C	0.2827	0.3043	T	0.8122	0.3675	1	0.9012	0.1155	0.7187	1.13	LGALS8	coding *nonsyn,coding nonsyn,non-coding,intronic
10	rs61839660	6094697	T	0.07552	0.06405	C	0.8105	0.368	1	1.194	0.1969	0.8115	1.756	IL2RA	intronic
9	rs7854413	5557708	C	0.09375	0.108	T	0.7886	0.3745	1	0.8542	0.1777	0.6029	1.21	PDCD1LG2	coding nonsyn
11	rs2228055	117864846	G	0.04167	0.05183	A	0.785	0.3756	1	0.7954	0.2589	0.4789	1.321	IL10RA	coding nonsyn,5upstream,3utr,non-coding,3downstream
10	rs12722605	6053163	T	0.1641	0.1478	A	0.7768	0.3781	1	1.132	0.1403	0.8595	1.49	IL2RA	3downstream,3utr
22	rs3218318	37528576	C	0.276	0.2968	T	0.7658	0.3815	1	0.9035	0.116	0.7197	1.134	IL2RB	intronic,non-coding intronic
6	rs1877175	410493	A	0.1953	0.1783	G	0.7296	0.393	1	1.118	0.1311	0.865	1.446	IRF4	3utr
12	rs324011	57502182	T	0.3895	0.4113	C	0.7237	0.3949	1	0.9131	0.1069	0.7404	1.126	STAT6	intronic,5upstream
1	rs10493423	67837158	T	0.007812	0.01258	C	0.6874	0.407	1	0.6181	0.5858	0.1961	1.949	IL12RB2	intronic
21	rs2834709	36349625	T	0.4089	0.3879	C	0.6858	0.4076	1	1.091	0.1056	0.8873	1.342	RUNX1	intronic
21	rs2834676	36294342	T	0.5052	0.4839	C	0.6779	0.4103	1	1.089	0.1038	0.8887	1.335	RUNX1	intronic
5	rs2069885	135228165	A	0.1623	0.1786	G	0.6688	0.4135	1	0.8911	0.141	0.6759	1.175	IL9	coding nonsyn
4	rs1020759	103510511	T	0.3848	0.4056	C	0.6635	0.4153	1	0.9166	0.1069	0.7434	1.13	NFKB1	intronic
22	rs879577	17589209	T	0.2292	0.2474	C	0.6614	0.4161	1	0.9046	0.1234	0.7103	1.152	IL17RA	coding nonsyn|nonsyn
9	rs1048274	6256292	A	0.3568	0.3369	G	0.6535	0.4189	1	1.092	0.1084	0.8826	1.35	IL33	3utr,3downstream
19	rs4803455	41851509	A	0.5079	0.4869	C	0.6501	0.4201	1	1.088	0.1041	0.8868	1.334	TGFB1	intronic,non-coding intronic,5upstream
4	rs1598856	103446115	T	0.474	0.4531	C	0.6492	0.4204	1	1.087	0.104	0.8869	1.333	NFKB1	intronic
4	rs4648072	103518700	G	0.007812	0.01241	A	0.6483	0.4207	1	0.6266	0.5859	0.1987	1.975	NFKB1	coding nonsyn,3downstream
10	rs10490938	33548376	A	0.2109	0.1944	G	0.6446	0.4221	1	1.108	0.1273	0.863	1.422	NRP1	intronic
9	rs16924243	6257054	C	0.04688	0.0388	T	0.6441	0.4222	1	1.218	0.2463	0.7517	1.974	IL33	3utr,3downstream
16	rs1805016	27374927	G	0.03191	0.04002	T	0.6248	0.4293	1	0.7908	0.2976	0.4413	1.417	IL4R	coding nonsyn,3downstream,intronic,3utr
3	rs10510410	12346738	C	0.3047	0.3238	A	0.6209	0.4307	1	0.9151	0.1127	0.7337	1.141	PPARG	intronic,5upstream,non-coding intronic
9	rs17804441	5457733	C	0.2188	0.2024	T	0.6101	0.4347	1	1.103	0.1257	0.8623	1.411	CD274	intronic,non-coding intronic
21	rs735299	34664590	G	0.4661	0.4859	A	0.5795	0.4465	1	0.9239	0.1041	0.7534	1.133	IL10RB	intronic,non-coding intronic
3	rs9282641	121796768	A	0.09375	0.08296	G	0.5658	0.4519	1	1.143	0.1784	0.8061	1.622	CD86	5utr,intronic,non-coding intronic,non-coding
6	rs573869	106552031	T	0.2708	0.2539	C	0.5611	0.4538	1	1.091	0.1169	0.868	1.372	PRDM1	intronic
6	rs141465160	106553383	T	0.02604	0.03292	C	0.5559	0.4559	1	0.7854	0.3248	0.4156	1.484	PRDM1	coding nonsyn|nonsyn,3downstream
3	rs6768587	12338115	G	0.3177	0.336	A	0.5543	0.4566	1	0.9204	0.1114	0.7399	1.145	PPARG	intronic,non-coding intronic
5	rs6861772	55271621	G	0.112	0.1246	A	0.5473	0.4594	1	0.8856	0.1643	0.6417	1.222	IL6ST	intronic,non-coding intronic
3	rs1151999	12447153	A	0.4609	0.4798	C	0.5311	0.4661	1	0.927	0.1041	0.7559	1.137	PPARG	intronic,non-coding intronic
16	rs4787423	27367334	C	0.1354	0.1488	T	0.5273	0.4677	1	0.8959	0.1515	0.6657	1.206	IL4R	intronic,non-coding intronic,3downstream
8	rs7820268	39777529	T	0.3438	0.3609	C	0.4747	0.4908	1	0.9275	0.1092	0.7488	1.149	IDO1	intronic,3downstream,non-coding intronic
17	rs2293152	40481529	C	0.4167	0.4342	G	0.467	0.4944	1	0.9306	0.1052	0.7571	1.144	STAT3	intronic,3downstream
16	rs1805015	27374180	C	0.1641	0.1517	T	0.4396	0.5073	1	1.097	0.1403	0.8336	1.445	IL4R	coding nonsyn,3downstream,intronic,3utr
1	rs2758997	236711810	A	0.237	0.2515	G	0.4148	0.5195	1	0.9245	0.122	0.7279	1.174	LGALS8	3utr,3downstream
1	rs11465804	67702526	G	0.04948	0.04292	T	0.3866	0.5341	1	1.161	0.2399	0.7253	1.857	IL23R	intronic
3	rs2715274	121781723	G	0.2	0.1875	A	0.3735	0.5411	1	1.083	0.1305	0.8386	1.399	CD86	intronic,non-coding intronic
1	rs2273865	236706300	A	0.03125	0.02623	T	0.3639	0.5464	1	1.197	0.2992	0.6662	2.153	LGALS8	intronic,coding nonsyn:stop-gain,non-coding,3downstream,5upstream,non-coding intronic
21	rs2154450	36219566	G	0.2865	0.3007	A	0.3565	0.5505	1	0.9338	0.1147	0.7457	1.169	RUNX1	intronic,non-coding intronic
10	rs1319013	33543929	A	0.4237	0.439	C	0.3485	0.555	1	0.9396	0.1055	0.764	1.156	NRP1	intronic
22	rs743777	37551607	G	0.2865	0.3005	A	0.3468	0.5559	1	0.9347	0.1147	0.7464	1.17	IL2RB	intronic,non-coding intronic
1	rs2799410	236707007	G	0.3203	0.3346	A	0.3398	0.5599	1	0.9373	0.1112	0.7537	1.165	LGALS8	intronic,3downstream,non-coding intronic
1	rs3819001	1138913	G	0.04948	0.04333	A	0.3371	0.5615	1	1.149	0.2399	0.7182	1.839	TNFRSF18	3utr,3downstream
1	rs6693831	67720867	T	0.2812	0.2946	C	0.3183	0.5727	1	0.937	0.1154	0.7473	1.175	IL23R	intronic
22	rs738034	17594915	C	0.4036	0.418	T	0.3148	0.5748	1	0.9424	0.1058	0.766	1.159	IL17RA	3utr
19	rs1800472	41847860	A	0.02618	0.03116	G	0.3047	0.5809	1	0.836	0.325	0.4421	1.581	TGFB1	coding nonsyn,3downstream,non-coding intronic
1	rs3795299	24447468	C	0.3698	0.3834	G	0.2922	0.5888	1	0.9436	0.1075	0.7643	1.165	IL22RA1	coding nonsyn|nonsyn
21	rs2409535	36222560	C	0.2932	0.3061	T	0.2888	0.591	1	0.9405	0.1143	0.7517	1.177	RUNX1	intronic,non-coding intronic
10	rs11492493	33607828	A	0.05208	0.05859	G	0.2862	0.5927	1	0.8828	0.2332	0.559	1.394	NRP1	intronic
3	rs1129055	121838319	A	0.2682	0.2562	G	0.2795	0.597	1	1.064	0.1172	0.8456	1.339	CD86	coding nonsyn
16	rs6498011	27331894	A	0.362	0.3493	G	0.2608	0.6096	1	1.057	0.108	0.8551	1.306	IL4R	intronic,non-coding intronic
16	rs3024678	27374696	T	0.007895	0.01056	C	0.2524	0.6154	1	0.7454	0.587	0.2359	2.355	IL4R	coding nonsyn,3downstream,intronic,3utr
10	rs16934292	33549468	A	0.1146	0.1065	G	0.2524	0.6154	1	1.085	0.1631	0.7884	1.494	NRP1	intronic
1	rs6682033	67708670	G	0.2578	0.2467	A	0.2467	0.6194	1	1.061	0.1187	0.8405	1.339	IL23R	intronic
3	rs9831894	121800487	C	0.3776	0.3901	A	0.2437	0.6216	1	0.9485	0.107	0.769	1.17	CD86	intronic,non-coding intronic
1	rs3790565	67811356	C	0.1432	0.1523	T	0.2371	0.6263	1	0.9305	0.148	0.6961	1.244	IL12RB2	intronic
23	rs2232367	49113312	A	0.04912	0.05583	G	0.2363	0.6269	1	0.8736	0.2781	0.5065	1.507	FOXP3	coding syn
2	rs4675363	204590071	C	0.237	0.2264	T	0.2349	0.6279	1	1.061	0.1221	0.8351	1.348	CD28	intronic
9	rs4143813	5534243	T	0.09375	0.08672	C	0.2309	0.6309	1	1.089	0.1783	0.7682	1.545	PDCD1LG2	intronic
3	rs17203397	121781426	G	0.4375	0.4253	A	0.2248	0.6354	1	1.051	0.1046	0.856	1.29	CD86	intronic,non-coding intronic
10	rs2228638	33475282	T	0.1224	0.1146	C	0.223	0.6367	1	1.078	0.1585	0.7899	1.47	NRP1	coding nonsyn,5upstream
10	rs12722489	6102012	A	0.1589	0.1502	G	0.2163	0.6418	1	1.068	0.1421	0.8086	1.411	IL2RA	intronic
1	rs2307145	67833527	C	0.03646	0.04123	G	0.2145	0.6433	1	0.8799	0.2764	0.5119	1.513	IL12RB2	coding syn|nonsyn|nonsyn
10	rs7910405	33586035	C	0.1328	0.1412	T	0.2145	0.6433	1	0.9317	0.1528	0.6906	1.257	NRP1	intronic
12	rs167769	57503775	T	0.3822	0.3938	C	0.2099	0.6468	1	0.9521	0.1071	0.7719	1.174	STAT6	intronic,5utr,5upstream
3	rs17793951	12370737	G	0.2708	0.2815	A	0.2088	0.6477	1	0.9481	0.1167	0.7542	1.192	PPARG	intronic,non-coding intronic
10	rs11009323	33538621	T	0.224	0.2337	C	0.1977	0.6566	1	0.9462	0.1244	0.7414	1.207	NRP1	intronic
6	rs2001508	404632	C	0.1432	0.1355	A	0.1897	0.6632	1	1.067	0.1483	0.7977	1.426	IRF4	intronic
21	rs1058867	34669381	G	0.4323	0.4215	A	0.1773	0.6737	1	1.045	0.1048	0.8511	1.283	IL10RB	3utr,3downstream,intronic
3	rs7628626	119244421	A	0.1641	0.1722	C	0.1709	0.6794	1	0.9437	0.1401	0.7172	1.242	CD80	3utr,3downstream
9	rs10435816	6225535	G	0.2578	0.2486	A	0.1696	0.6805	1	1.05	0.1187	0.8321	1.325	IL33	intronic
16	rs3024613	27364253	T	0.4818	0.4923	C	0.1655	0.6841	1	0.9586	0.1039	0.7821	1.175	IL4R	intronic,5upstream
17	rs3816769	40498273	C	0.3151	0.3249	T	0.1621	0.6872	1	0.956	0.1117	0.7681	1.19	STAT3	intronic,non-coding intronic,3downstream
21	rs2244305	34652958	T	0.4607	0.4505	C	0.157	0.692	1	1.042	0.1044	0.8494	1.279	IL10RB	intronic,non-coding intronic
5	rs2569254	158751249	T	0.1615	0.1691	C	0.1559	0.693	1	0.9459	0.141	0.7175	1.247	IL12B	intronic
3	rs2229098	119256020	A	0.01562	0.0133	G	0.1522	0.6964	1	1.178	0.4197	0.5174	2.681	CD80	coding nonsyn
10	rs791587	6088699	A	0.4818	0.4916	G	0.144	0.7044	1	0.9614	0.1039	0.7843	1.178	IL2RA	intronic
10	rs2073320	33553257	T	0.3665	0.3573	C	0.1368	0.7115	1	1.041	0.108	0.8422	1.286	NRP1	intronic,5upstream
1	rs2228420	67852335	G	0.3958	0.3867	A	0.1309	0.7175	1	1.039	0.1061	0.844	1.279	IL12RB2	coding syn|syn,non-coding,intronic
3	rs1599796	119243934	A	0.1745	0.1676	G	0.1262	0.7224	1	1.05	0.1368	0.8029	1.373	CD80/TIMMDC1	3downstream,3utr
21	rs2834725	36378874	G	0.3021	0.2939	A	0.1198	0.7292	1	1.04	0.1131	0.8332	1.298	RUNX1	intronic
10	rs10827228	33567133	T	0.4609	0.4697	G	0.1156	0.7339	1	0.9652	0.1041	0.7871	1.184	NRP1	intronic
10	rs1888688	33535907	A	0.1406	0.1467	G	0.1112	0.7388	1	0.9515	0.1492	0.7102	1.275	NRP1	intronic
10	rs2776937	33606189	A	0.2474	0.2401	G	0.1096	0.7406	1	1.041	0.1203	0.822	1.317	NRP1	intronic
3	rs1801282	12393125	G	0.1615	0.1679	C	0.1089	0.7414	1	0.9545	0.141	0.7241	1.258	PPARG	coding nonsyn,intronic,non-coding,non-coding intronic
5	rs1859430	135230513	T	0.2344	0.2417	C	0.1076	0.7429	1	0.9606	0.1225	0.7556	1.221	IL9	intronic
5	rs10940495	55262660	G	0.2592	0.2518	A	0.1066	0.7441	1	1.04	0.1188	0.8236	1.312	IL6ST	intronic,non-coding intronic
5	rs3213119	158743788	A	0.02083	0.02337	C	0.1052	0.7457	1	0.8891	0.3627	0.4367	1.81	IL12B	coding nonsyn
6	rs8770	170886531	A	0.487	0.4953	G	0.1021	0.7494	1	0.9674	0.1038	0.7892	1.186	PDCD2	3utr,3downstream,non-coding
17	rs1026916	40529835	A	0.3177	0.3253	G	0.09842	0.7537	1	0.9656	0.1114	0.7762	1.201	STAT3	intronic
21	rs2242888	36387828	C	0.3438	0.3514	T	0.09428	0.7588	1	0.967	0.1092	0.7806	1.198	RUNX1	intronic
1	rs7539625	67672765	A	0.2734	0.2806	G	0.09346	0.7598	1	0.965	0.1164	0.7682	1.212	IL23R	intronic,5upstream
1	rs1518111	206944645	A	0.2188	0.2123	G	0.092	0.7617	1	1.039	0.1256	0.8122	1.329	IL10	5upstream,intronic
1	rs16833777	236699354	A	0.02865	0.02615	G	0.09079	0.7632	1	1.098	0.3116	0.5964	2.023	LGALS8	intronic,non-coding intronic
21	rs2247526	34657687	C	0.463	0.4551	T	0.09062	0.7634	1	1.032	0.1049	0.8403	1.268	IL10RB	intronic,non-coding intronic
11	rs3135932	117864063	G	0.2161	0.2226	A	0.08859	0.766	1	0.9632	0.126	0.7524	1.233	IL10RA	coding nonsyn,5upstream,3utr,non-coding
3	rs6809832	12414420	C	0.151	0.1457	T	0.08588	0.7695	1	1.043	0.145	0.7853	1.386	PPARG	intronic,non-coding intronic
3	rs2197423	12391583	T	0.1615	0.1671	C	0.08451	0.7713	1	0.9598	0.141	0.7281	1.265	PPARG	5upstream,intronic,non-coding intronic
6	rs12203592	396321	T	0.08854	0.08439	C	0.08274	0.7736	1	1.054	0.1828	0.7366	1.508	IRF4	intronic,3downstream,non-coding intronic
1	rs11805303	67675516	T	0.2737	0.2804	C	0.08256	0.7739	1	0.9669	0.117	0.7688	1.216	IL23R	intronic
1	rs2273863	236706278	T	0.02865	0.02632	G	0.07844	0.7794	1	1.091	0.3116	0.5925	2.01	LGALS8	intronic,coding nonsyn,non-coding,coding *nonsyn,3downstream,5upstream,non-coding intronic
16	rs1110470	27336427	C	0.4974	0.4902	T	0.07724	0.7811	1	1.029	0.1038	0.8398	1.261	IL4R	intronic,non-coding intronic
21	rs9983044	36416332	G	0.04688	0.04997	C	0.07521	0.7839	1	0.935	0.2453	0.5781	1.512	RUNX1	intronic
3	rs7626560	12475088	T	0.1589	0.1538	C	0.07306	0.7869	1	1.039	0.142	0.7866	1.373	PPARG	intronic
4	rs230535	103448582	T	0.3115	0.318	G	0.07202	0.7884	1	0.9703	0.1123	0.7786	1.209	NFKB1	intronic
10	rs2506144	33468456	T	0.1484	0.1436	C	0.07183	0.7887	1	1.04	0.146	0.7811	1.385	NRP1	3utr,3downstream
10	rs10905669	6092093	T	0.2266	0.2323	C	0.0684	0.7937	1	0.9681	0.1239	0.7593	1.234	IL2RA	intronic
6	rs535780	106548730	C	0.3307	0.3244	T	0.06703	0.7957	1	1.029	0.1103	0.8289	1.277	PRDM1	intronic,3downstream
3	rs7653123	119257686	G	0.09635	0.1002	A	0.0603	0.806	1	0.9578	0.1758	0.6786	1.352	CD80	intronic
10	rs7900744	6065611	G	0.2275	0.2223	A	0.0572	0.811	1	1.03	0.1249	0.8066	1.316	IL2RA	intronic
22	rs2284033	37534034	A	0.4479	0.442	G	0.05241	0.8189	1	1.024	0.1044	0.8347	1.257	IL2RB	intronic,3downstream,5upstream
10	rs11256433	6077845	G	0.2135	0.2182	T	0.048	0.8266	1	0.9726	0.1266	0.7589	1.247	IL2RA	intronic,non-coding intronic
3	rs7648642	119261375	C	0.4401	0.4457	A	0.04779	0.8269	1	0.9774	0.1045	0.7963	1.2	CD80	intronic,3downstream
10	rs1331326	33579890	G	0.3255	0.3306	A	0.04374	0.8343	1	0.9771	0.1107	0.7865	1.214	NRP1	intronic
3	rs2681420	121834057	G	0.1953	0.1911	A	0.04264	0.8364	1	1.027	0.1309	0.7948	1.328	CD86	intronic
10	rs7910961	6077796	T	0.3307	0.3356	C	0.03941	0.8426	1	0.9783	0.1103	0.7881	1.214	IL2RA	intronic
21	rs881386	36387531	T	0.2786	0.274	C	0.03941	0.8426	1	1.023	0.1158	0.8155	1.284	RUNX1	intronic
6	rs3093665	31545391	C	0.01042	0.01151	A	0.03897	0.8435	1	0.9042	0.5104	0.3325	2.459	TNF	3utr
1	rs2307153	67833643	A	0.03125	0.02953	G	0.03838	0.8447	1	1.06	0.2986	0.5906	1.903	IL12RB2	coding nonsyn
2	rs2227982	242793433	A	0.02083	0.01945	G	0.03734	0.8468	1	1.073	0.3638	0.5259	2.189	PDCD1	coding nonsyn,coding *nonsyn,3utr
1	rs2201841	67694202	C	0.2801	0.2845	T	0.03545	0.8506	1	0.9784	0.1159	0.7797	1.228	IL23R	intronic
12	rs1059513	57489709	G	0.08333	0.08073	A	0.03383	0.8541	1	1.035	0.1879	0.7163	1.496	STAT6	3utr,3downstream,non-coding
21	rs2284617	36245902	C	0.2005	0.2043	A	0.03205	0.8579	1	0.9771	0.1296	0.7579	1.26	RUNX1	intronic
6	rs2185379	106536253	A	0.03385	0.03229	G	0.02893	0.8649	1	1.05	0.2872	0.5981	1.844	PRDM1	coding nonsyn,coding *nonsyn,non-coding
16	rs1805010	27356203	G	0.4193	0.4236	A	0.02813	0.8668	1	0.9825	0.1052	0.7995	1.207	IL4R	coding nonsyn|nonsyn|nonsyn,non-coding,5upstream,coding *nonsyn|nonsyn|nonsyn,3utr
9	rs12551256	6231239	A	0.4609	0.4566	G	0.02756	0.8681	1	1.017	0.1041	0.8296	1.248	IL33	intronic
1	rs10794642	24465309	T	0.3698	0.3739	C	0.02629	0.8712	1	0.9827	0.1075	0.796	1.213	IL22RA1	intronic
22	rs2281094	37535471	T	0.2969	0.2931	C	0.0249	0.8746	1	1.018	0.1136	0.8149	1.272	IL2RB	intronic,non-coding intronic
9	rs1360238	5514372	G	0.3203	0.3241	T	0.02468	0.8752	1	0.9827	0.1114	0.79	1.222	PDCD1LG2	intronic
1	rs11578307	24452763	A	0.3586	0.3625	G	0.02425	0.8762	1	0.9832	0.1085	0.7949	1.216	IL22RA1	intronic
10	rs2104286	6099045	G	0.2618	0.2584	A	0.02215	0.8817	1	1.018	0.1185	0.8069	1.284	IL2RA	intronic
3	rs2681422	121799554	A	0.1146	0.1122	G	0.02157	0.8832	1	1.024	0.163	0.7441	1.41	CD86	intronic,non-coding intronic
9	rs7028800	5546496	C	0.08854	0.08644	A	0.02067	0.8857	1	1.027	0.1828	0.7175	1.469	PDCD1LG2	intronic
9	rs16923195	5512522	G	0.2578	0.2547	T	0.01855	0.8917	1	1.016	0.1187	0.8054	1.282	PDCD1LG2	intronic
10	rs4749926	6085312	A	0.3906	0.3939	G	0.01678	0.8969	1	0.9863	0.1064	0.8007	1.215	IL2RA	intronic
3	rs1373641	12402474	G	0.2812	0.2784	A	0.0153	0.9016	1	1.014	0.1154	0.809	1.272	PPARG	intronic,non-coding intronic
11	rs2229114	117869878	T	0.0462	0.04486	C	0.01474	0.9034	1	1.031	0.2529	0.6282	1.693	IL10RA	coding nonsyn,non-coding,3utr,3downstream
10	rs12783226	97473403	G	0.1875	0.1852	T	0.01337	0.9079	1	1.015	0.133	0.7825	1.318	ENTPD1	intronic
21	rs2834683	36311296	C	0.4036	0.4062	T	0.01026	0.9193	1	0.9893	0.1058	0.8041	1.217	RUNX1	intronic
22	rs228942	37524619	T	0.1823	0.1843	G	0.009962	0.9205	1	0.9867	0.1344	0.7582	1.284	IL2RB	coding nonsyn,non-coding
1	rs10489626	67793171	C	0.1615	0.1634	G	0.009947	0.9206	1	0.986	0.1411	0.7478	1.3	IL12RB2	intronic
22	rs3218295	37533068	A	0.138	0.1363	G	0.009261	0.9233	1	1.015	0.1505	0.7554	1.363	IL2RB	intronic,3downstream,5upstream
17	rs1053004	40466092	G	0.3333	0.3357	A	0.00897	0.9245	1	0.9896	0.1101	0.7976	1.228	STAT3	3utr,3downstream
10	rs2506155	33503179	A	0.1562	0.158	C	0.008854	0.925	1	0.9866	0.1429	0.7456	1.306	NRP1	intronic,5upstream
9	rs10815388	6232242	C	0.2995	0.2973	T	0.008255	0.9276	1	1.01	0.1133	0.8091	1.262	IL33	intronic
17	rs744166	40514201	C	0.3776	0.3798	T	0.007335	0.9317	1	0.9909	0.1071	0.8033	1.222	STAT3	intronic
3	rs6804441	119260944	G	0.1641	0.1624	A	0.007144	0.9326	1	1.012	0.1402	0.7689	1.332	CD80	intronic
6	rs6923419	106537750	A	0.1068	0.1054	G	0.006953	0.9335	1	1.014	0.1681	0.7295	1.41	PRDM1	intronic,non-coding intronic
9	rs2066362	6219176	T	0.1094	0.1106	G	0.00581	0.9392	1	0.9874	0.1663	0.7128	1.368	IL33	intronic
6	rs6928843	170890384	T	0.3802	0.382	C	0.005326	0.9418	1	0.9922	0.1069	0.8047	1.224	PDCD2	intronic,3downstream,3utr,non-coding intronic,5upstream
3	rs491407	119257188	G	0.237	0.2385	A	0.004669	0.9455	1	0.9917	0.122	0.7807	1.26	CD80	intronic
1	rs10889676	67722567	A	0.2812	0.2828	C	0.004304	0.9477	1	0.9925	0.1154	0.7915	1.244	IL23R	intronic
1	rs10889677	67725120	A	0.2812	0.2827	C	0.003818	0.9507	1	0.9929	0.1154	0.7919	1.245	IL23R	3utr,3downstream
10	rs10795763	6096199	G	0.4084	0.4099	T	0.003559	0.9524	1	0.9937	0.1059	0.8075	1.223	IL2RA	intronic
10	rs10740868	33557046	A	0.4974	0.4983	G	0.001228	0.972	1	0.9964	0.1038	0.813	1.221	NRP1	intronic
10	rs869636	33572039	C	0.3895	0.3888	T	0.0006649	0.9794	1	1.003	0.107	0.813	1.237	NRP1	intronic
3	rs3856806	12475557	T	0.1458	0.1462	C	0.0003717	0.9846	1	0.9972	0.147	0.7475	1.33	PPARG	coding syn,3utr
