# Supplementary material for: Assessment of the Potential Role of Selected Single Nucleotide Polymorphisms (SNPs) of Genes Related to the Functioning of Regulatory T Cells in the Pathogenesis of Psoriasis
Source: Int J Mol Sci. 2023 Mar 23;24(7):6061. doi: 10.3390/ijms24076061 (PMC10094301; doi:10.3390/ijms24076061)
Supplement: Supplementary file 1 [file ijms-24-06061-s001.zip › Supplementary Material S3 (type I PsO vs control).xlsx]

## Sheet: Arkusz1
CHR	SNP	BP	A1	F_A	F_U	A2	CHISQ	P	P adj	OR	SE	L95	U95	Overlapped Gene	Annotation
6	rs3093662	31544189	G	0.1293	0.05153	A	34.13	5.145e-09	1.513e-06	2.732	0.1791	1.923	3.881	TNF	intronic
1	rs2201584	67787715	T	0.2279	0.1396	C	18.36	1.832e-05	0.005386	1.82	0.1417	1.378	2.402	IL12RB2	intronic
5	rs3213094	158750769	A	0.1054	0.1989	G	15.84	6.903e-05	0.02029	0.4748	0.1914	0.3263	0.6909	IL12B	intronic
5	rs3212220	158754195	T	0.1054	0.1989	G	15.84	6.903e-05	0.02029	0.4748	0.1914	0.3263	0.6909	IL12B	intronic
1	rs6693065	67800018	G	0.2891	0.2024	A	13.25	0.0002732	0.08032	1.603	0.1308	1.241	2.072	IL12RB2	intronic
1	rs12142823	67773351	T	0.1964	0.1237	C	13.14	0.0002895	0.08512	1.731	0.1532	1.282	2.337	IL12RB2	5utr,5upstream
5	rs1295686	131995843	A	0.1701	0.2505	G	9.922	0.001633	0.48	0.6131	0.1568	0.4509	0.8337	IL13/TH2LCRR	intronic,non-coding intronic
5	rs20541	131995964	T	0.1701	0.2486	C	9.496	0.002059	0.6052	0.6195	0.1568	0.4556	0.8424	IL13/TH2LCRR	coding nonsyn,non-coding
3	rs4135280	12448994	C	0.02721	0.0643	T	6.64	0.00997	1	0.4071	0.3606	0.2008	0.8252	PPARG	intronic,3downstream
10	rs1044268	33466566	A	0.119	0.1756	G	6.373	0.01159	1	0.6343	0.1818	0.4442	0.9059	NRP1	3utr
10	rs4582902	97529318	T	0.5445	0.4715	C	6.081	0.01367	1	1.34	0.1191	1.061	1.692	ENTPD1	intronic,non-coding intronic
22	rs2241042	17567699	A	0.3288	0.4003	C	6.08	0.01367	1	0.7336	0.1261	0.573	0.9393	IL17RA	intronic,non-coding intronic
21	rs2268288	36232671	C	0.1507	0.2096	T	5.986	0.01442	1	0.6692	0.1653	0.484	0.9251	RUNX1	intronic,5upstream
10	rs734187	33484696	T	0.2279	0.2901	C	5.402	0.02011	1	0.7222	0.1406	0.5482	0.9514	NRP1	intronic,3downstream
21	rs2834655	36238507	A	0.2517	0.3121	G	4.887	0.02707	1	0.7412	0.1359	0.5678	0.9675	RUNX1	intronic
21	rs2268278	36184939	A	0.2857	0.3472	C	4.782	0.02876	1	0.7522	0.1306	0.5823	0.9717	RUNX1	intronic
11	rs2228055	117864846	G	0.02381	0.05189	A	4.652	0.03101	1	0.4456	0.3849	0.2096	0.9476	IL10RA	coding nonsyn,5upstream,3utr,non-coding,3downstream
10	rs11188484	97539737	A	0.3844	0.3257	G	4.471	0.03447	1	1.292	0.1216	1.018	1.64	ENTPD1	intronic,non-coding intronic
2	rs10515944	204587269	A	0.1884	0.1442	C	4.458	0.03474	1	1.377	0.1521	1.022	1.855	CD28	intronic
1	rs2064689	67653010	A	0.3435	0.2872	G	4.43	0.0353	1	1.299	0.1246	1.018	1.658	IL23R	intronic
1	rs10789224	67605134	C	0.3401	0.285	T	4.265	0.0389	1	1.293	0.1249	1.013	1.652	IL23R	intronic
1	rs10489630	67662622	G	0.4388	0.3802	T	4.159	0.04142	1	1.274	0.1192	1.009	1.61	IL23R	intronic
9	rs10481593	5458095	A	0.1803	0.2303	G	4.052	0.04411	1	0.7352	0.1534	0.5443	0.993	CD274	intronic,non-coding intronic
9	rs1411262	5459419	A	0.2449	0.2981	G	3.884	0.04875	1	0.7637	0.1372	0.5836	0.9993	CD274	intronic,non-coding intronic
11	rs2256111	117864047	G	0.5374	0.4795	A	3.844	0.04993	1	1.261	0.1185	0.9996	1.591	IL10RA	coding syn,5upstream,coding nonsyn,non-coding,3utr
10	rs2051052	97632082	C	0.4014	0.4587	T	3.793	0.05146	1	0.7912	0.1205	0.6248	1.002	ENTPD1-AS1	non-coding intronic
1	rs4655699	67800712	C	0.4286	0.3734	T	3.721	0.05373	1	1.259	0.1195	0.9958	1.591	IL12RB2	intronic
21	rs2014300	36357861	A	0.1259	0.1683	G	3.706	0.05423	1	0.7115	0.1777	0.5023	1.008	RUNX1	intronic
21	rs2834167	34640788	G	0.1973	0.2454	A	3.597	0.05788	1	0.7556	0.1482	0.5651	1.01	IL10RB	coding nonsyn,non-coding
2	rs3181113	204601910	T	0.08219	0.05617	G	3.593	0.05801	1	1.505	0.217	0.9834	2.303	CD28	3utr
1	rs41313262	67705900	A	0	0.01232	G	3.591	0.0581	1	0	inf	0	nan	IL23R	coding nonsyn|nonsyn,intronic
1	rs881087	67846156	C	0.3095	0.2608	T	3.512	0.06092	1	1.27	0.128	0.9885	1.633	IL12RB2	intronic,non-coding intronic
10	rs2247715	33492093	T	0.5445	0.489	C	3.505	0.0612	1	1.249	0.119	0.9892	1.577	NRP1	intronic,5upstream
11	rs2229113	117869670	A	0.3007	0.3543	G	3.504	0.06124	1	0.7836	0.1306	0.6066	1.012	IL10RA	coding nonsyn,non-coding,3utr,3downstream
10	rs734186	33484829	T	0.3673	0.4216	C	3.466	0.06265	1	0.7964	0.1225	0.6264	1.013	NRP1	intronic,3downstream
21	rs2834719	36362205	T	0.119	0.159	C	3.432	0.06396	1	0.7149	0.182	0.5005	1.021	RUNX1	intronic
21	rs2834730	36382552	G	0.1429	0.1835	A	3.165	0.07522	1	0.7418	0.1685	0.5332	1.032	RUNX1	intronic
21	rs111527738	36259324	G	0	0.01058	A	3.12	0.07733	1	0	inf	0	nan	RUNX1	coding nonsyn,coding *nonsyn,3downstream,intronic
10	rs2228637	33496576	C	0.02721	0.01459	G	3.107	0.07796	1	1.89	0.3672	0.9202	3.881	NRP1	coding nonsyn,5upstream,intronic
21	rs2834737	36396167	G	0.4762	0.4252	A	3.042	0.08114	1	1.229	0.1184	0.9744	1.55	RUNX1	intronic
10	rs1044210	33467321	A	0.2721	0.3201	C	3.04	0.08123	1	0.7939	0.1326	0.6122	1.03	NRP1	3utr,3downstream
1	rs7530511	67685387	T	0.119	0.155	C	2.847	0.09157	1	0.7365	0.182	0.5155	1.052	IL23R	coding nonsyn,5utr
1	rs4537545	154418879	T	0.3163	0.3642	C	2.835	0.09221	1	0.8078	0.127	0.6299	1.036	IL6R	intronic,non-coding intronic
10	rs11009281	33488814	C	0.1054	0.1397	T	2.817	0.09326	1	0.7256	0.1919	0.4982	1.057	NRP1	intronic,3downstream
1	rs790631	67676922	C	0.2755	0.3194	T	2.537	0.1112	1	0.8105	0.1321	0.6256	1.05	IL23R	intronic
1	rs6588248	67652984	T	0.5171	0.4702	G	2.509	0.1132	1	1.207	0.1187	0.9561	1.523	IL23R	intronic
1	rs4845625	154422067	T	0.5374	0.4909	C	2.475	0.1157	1	1.205	0.1185	0.955	1.52	IL6R	intronic,non-coding intronic
16	rs1805011	27373872	C	0.1429	0.1135	A	2.43	0.119	1	1.301	0.1694	0.9336	1.813	IL4R	coding nonsyn|nonsyn|nonsyn,3downstream,intronic,3utr
10	rs11492493	33607828	A	0.03741	0.05894	G	2.414	0.1203	1	0.6206	0.31	0.338	1.139	NRP1	intronic
1	rs4129267	154426264	T	0.3129	0.3566	C	2.386	0.1225	1	0.8217	0.1273	0.6402	1.055	IL6R	intronic,5upstream,non-coding intronic
21	rs8130963	36267418	G	0.2347	0.2752	A	2.36	0.1245	1	0.8077	0.1393	0.6148	1.061	RUNX1	intronic
10	rs927099	33525836	A	0.5068	0.462	G	2.307	0.1288	1	1.196	0.1182	0.949	1.508	NRP1	intronic
1	rs1884444	67633812	G	0.5238	0.4793	T	2.277	0.1313	1	1.195	0.1183	0.9478	1.507	IL23R	coding nonsyn,5utr
3	rs62264488	119256056	C	0.01027	0.02355	T	2.213	0.1369	1	0.4303	0.5837	0.1371	1.351	CD80	coding nonsyn
3	rs17203397	121781426	G	0.4694	0.426	A	2.202	0.1378	1	1.192	0.1184	0.945	1.503	CD86	intronic,non-coding intronic
1	rs3790566	67814440	T	0.1939	0.2305	C	2.169	0.1408	1	0.803	0.1492	0.5994	1.076	IL12RB2	intronic
1	rs3024493	206943968	T	0.2041	0.1713	G	2.161	0.1415	1	1.241	0.1469	0.9302	1.654	IL10	non-coding intronic,intronic
9	rs1048274	6256292	A	0.3776	0.3369	G	2.116	0.1458	1	1.194	0.122	0.94	1.516	IL33	3utr,3downstream
21	rs2300395	36245198	T	0.2109	0.2479	C	2.112	0.1462	1	0.8107	0.1447	0.6106	1.076	RUNX1	intronic
1	rs2902440	67670916	A	0.4422	0.4001	G	2.11	0.1464	1	1.188	0.119	0.9412	1.501	IL23R	intronic
1	rs1321157	67654110	A	0.517	0.4744	G	2.088	0.1485	1	1.186	0.1183	0.9407	1.495	IL23R	intronic
10	rs10080	33467108	T	0.4116	0.454	C	2.077	0.1496	1	0.8413	0.12	0.6649	1.064	NRP1	3utr,3downstream
1	rs3790567	67822377	A	0.1939	0.2294	G	2.054	0.1518	1	0.8077	0.1493	0.6029	1.082	IL12RB2	intronic
2	rs4675363	204590071	C	0.2619	0.2265	T	2.038	0.1534	1	1.212	0.1346	0.9306	1.577	CD28	intronic
21	rs2834714	36357352	C	0.4388	0.3978	T	2.003	0.157	1	1.183	0.1191	0.937	1.495	RUNX1	intronic
4	rs4648072	103518700	G	0.003401	0.01251	A	1.96	0.1616	1	0.2694	1.005	0.03756	1.933	NFKB1	coding nonsyn,3downstream
6	rs2671422	398775	A	0.08904	0.1151	G	1.909	0.1671	1	0.7513	0.2076	0.5001	1.129	IRF4	intronic,3downstream
21	rs2834662	36274176	C	0.1701	0.2028	T	1.909	0.1671	1	0.8053	0.157	0.592	1.096	RUNX1	intronic
10	rs11188513	97633021	C	0.2857	0.3237	T	1.894	0.1688	1	0.8356	0.1307	0.6468	1.08	ENTPD1-AS1	non-coding intronic,3downstream
2	rs7421861	242795350	C	0.4041	0.365	T	1.871	0.1714	1	1.18	0.1209	0.9308	1.495	PDCD1	intronic,5upstream
10	rs1555321	33489889	T	0.2585	0.2952	C	1.861	0.1726	1	0.8322	0.1348	0.6389	1.084	NRP1	intronic,3downstream
1	rs7517847	67681669	G	0.4388	0.3993	T	1.854	0.1733	1	1.176	0.1191	0.9311	1.485	IL23R	intronic
10	rs1331317	33517647	C	0.3401	0.3787	T	1.813	0.1781	1	0.8456	0.1247	0.6623	1.08	NRP1	intronic
19	rs1800472	41847860	A	0.01712	0.03081	G	1.805	0.1791	1	0.548	0.4544	0.2249	1.335	TGFB1	coding nonsyn,3downstream,non-coding intronic
9	rs16924243	6257054	C	0.05442	0.03903	T	1.791	0.1809	1	1.417	0.2617	0.8483	2.367	IL33	3utr,3downstream
10	rs3118470	6101713	C	0.3469	0.3851	T	1.759	0.1848	1	0.8484	0.1241	0.6653	1.082	IL2RA	intronic
21	rs2834709	36349625	T	0.4252	0.3876	C	1.705	0.1916	1	1.169	0.1196	0.9246	1.478	RUNX1	intronic
5	rs34417936	55248135	T	0.0102	0.02121	C	1.693	0.1931	1	0.4757	0.5841	0.1514	1.495	IL6ST	coding nonsyn,intronic,3utr,5upstream
1	rs10489629	67688349	G	0.466	0.4283	A	1.662	0.1973	1	1.165	0.1185	0.9235	1.469	IL23R	intronic
1	rs2228145	154426970	C	0.3231	0.3588	A	1.587	0.2078	1	0.8531	0.1263	0.666	1.093	IL6R	intronic,coding nonsyn|nonsyn,non-coding,coding *nonsyn|nonsyn
3	rs2938395	12429468	C	0.3027	0.3374	T	1.546	0.2137	1	0.8524	0.1285	0.6626	1.097	PPARG	intronic,non-coding intronic
1	rs4655690	67659896	G	0.1361	0.1623	A	1.455	0.2278	1	0.8129	0.1721	0.5802	1.139	IL23R	intronic
2	rs231779	204734487	T	0.4422	0.4073	C	1.44	0.2301	1	1.153	0.119	0.9134	1.456	CTLA4	intronic,5upstream,non-coding intronic
16	rs1805015	27374180	C	0.1769	0.1519	T	1.378	0.2405	1	1.199	0.1551	0.885	1.626	IL4R	coding nonsyn,3downstream,intronic,3utr
1	rs16829204	24454688	T	0.119	0.1431	C	1.355	0.2444	1	0.8093	0.1821	0.5663	1.156	IL22RA1	coding nonsyn
10	rs2073320	33553257	T	0.3904	0.3574	C	1.351	0.245	1	1.152	0.1216	0.9075	1.462	NRP1	intronic,5upstream
21	rs2300399	36254732	A	0.1531	0.1793	G	1.346	0.246	1	0.8271	0.1639	0.5999	1.14	RUNX1	intronic
2	rs231775	204732714	G	0.4456	0.4124	A	1.301	0.2541	1	1.145	0.1189	0.907	1.446	CTLA4	coding nonsyn|nonsyn,non-coding
3	rs2715274	121781723	G	0.2138	0.1878	A	1.245	0.2645	1	1.176	0.1453	0.8844	1.563	CD86	intronic,non-coding intronic
3	rs4688014	119250890	A	0.2823	0.3125	G	1.219	0.2696	1	0.8653	0.1312	0.6691	1.119	CD80	intronic
16	rs1801275	27374400	G	0.2381	0.2116	A	1.206	0.272	1	1.165	0.1389	0.8871	1.529	IL4R	coding nonsyn,3downstream,intronic,3utr
10	rs1360456	33506928	A	0.2789	0.3085	G	1.181	0.2772	1	0.8668	0.1317	0.6696	1.122	NRP1	intronic
1	rs7514452	154438084	C	0.2789	0.2511	T	1.177	0.278	1	1.154	0.1319	0.8909	1.494	IL6R	3utr,3downstream
9	rs7028894	5460910	G	0.5213	0.4886	A	1.174	0.2785	1	1.14	0.1208	0.8995	1.444	CD274	intronic,non-coding intronic,5upstream
1	rs2229238	154437896	T	0.2789	0.2512	C	1.165	0.2804	1	1.153	0.1319	0.8902	1.493	IL6R	3utr,3downstream
2	rs35399295	242795942	T	0.2774	0.2499	C	1.144	0.2847	1	1.152	0.1326	0.8886	1.494	PDCD1	intronic,5upstream
10	rs2506145	33471130	C	0.102	0.1226	T	1.132	0.2874	1	0.8131	0.1948	0.555	1.191	NRP1	intronic
21	rs2834698	36337085	T	0.4456	0.4768	C	1.12	0.29	1	0.8819	0.1189	0.6986	1.113	RUNX1	intronic
1	rs11209063	67855142	G	0.1156	0.1371	T	1.116	0.2908	1	0.8232	0.1845	0.5734	1.182	IL12RB2	intronic,non-coding intronic
10	rs11009323	33538621	T	0.2075	0.2332	C	1.061	0.3029	1	0.8608	0.1456	0.6472	1.145	NRP1	intronic
17	rs744166	40514201	C	0.4082	0.3792	T	1.021	0.3124	1	1.129	0.1203	0.892	1.429	STAT3	intronic
3	rs1151999	12447153	A	0.449	0.4786	C	1.008	0.3153	1	0.8876	0.1188	0.7032	1.12	PPARG	intronic,non-coding intronic
17	rs7502875	45823227	C	0.2724	0.2466	A	1.008	0.3153	1	1.144	0.1337	0.8799	1.486	TBX21	3utr
19	rs4803455	41851509	A	0.5171	0.4876	C	0.993	0.319	1	1.125	0.1186	0.8919	1.42	TGFB1	intronic,non-coding intronic,5upstream
3	rs9831894	121800487	C	0.3605	0.3892	A	0.9865	0.3206	1	0.885	0.123	0.6954	1.126	CD86	intronic,non-coding intronic
1	rs7553796	154404406	A	0.5068	0.4777	C	0.9714	0.3243	1	1.123	0.1182	0.8912	1.416	IL6R	intronic
1	rs10489626	67793171	C	0.1429	0.1644	G	0.9654	0.3258	1	0.8474	0.1687	0.6088	1.179	IL12RB2	intronic
10	rs706779	6098824	G	0.4592	0.4306	A	0.9518	0.3293	1	1.123	0.1186	0.8898	1.416	IL2RA	intronic
1	rs6693831	67720867	T	0.2687	0.2948	C	0.9403	0.3322	1	0.8789	0.1332	0.6769	1.141	IL23R	intronic
17	rs9900213	40375881	T	0.1259	0.146	G	0.9343	0.3338	1	0.8422	0.1779	0.5943	1.194	STAT5B	intronic,non-coding intronic
5	rs2069885	135228165	A	0.1565	0.178	G	0.9059	0.3412	1	0.8568	0.1625	0.6231	1.178	IL9	coding nonsyn
9	rs17804441	5457733	C	0.2245	0.2021	T	0.8897	0.3455	1	1.143	0.1418	0.8657	1.509	CD274	intronic,non-coding intronic
22	rs3218318	37528576	C	0.2721	0.2972	T	0.8654	0.3522	1	0.8839	0.1327	0.6815	1.146	IL2RB	intronic,non-coding intronic
3	rs11128601	12381165	C	0.3027	0.3285	T	0.8619	0.3532	1	0.8876	0.1285	0.6899	1.142	PPARG	intronic,non-coding intronic
21	rs2154450	36219566	G	0.2755	0.3003	A	0.8355	0.3607	1	0.8863	0.1322	0.684	1.148	RUNX1	intronic,non-coding intronic
21	rs2409535	36222560	C	0.2808	0.3057	T	0.8298	0.3623	1	0.8869	0.1319	0.6849	1.148	RUNX1	intronic,non-coding intronic
3	rs9310401	12352468	C	0.3048	0.3296	T	0.7927	0.3733	1	0.8918	0.1287	0.6929	1.148	PPARG	intronic,5upstream,non-coding intronic
1	rs11209026	67705958	A	0.05782	0.04682	G	0.7722	0.3795	1	1.249	0.2539	0.7596	2.055	IL23R	coding nonsyn,intronic
10	rs10905669	6092093	T	0.2109	0.2327	C	0.7617	0.3828	1	0.8814	0.1447	0.6637	1.17	IL2RA	intronic
10	rs7900744	6065611	G	0.2432	0.2217	A	0.753	0.3855	1	1.128	0.1384	0.8596	1.479	IL2RA	intronic
1	rs2228420	67852335	G	0.4116	0.3868	A	0.7415	0.3892	1	1.109	0.1201	0.8763	1.403	IL12RB2	coding syn|syn,non-coding,intronic
5	rs2243270	132014109	G	0.1735	0.1935	A	0.7343	0.3915	1	0.875	0.1559	0.6446	1.188	IL4	intronic,non-coding intronic
6	rs2001508	404632	C	0.1531	0.1358	A	0.7225	0.3953	1	1.15	0.1643	0.8332	1.587	IRF4	intronic
1	rs4240872	154436195	C	0.3333	0.3101	T	0.7219	0.3955	1	1.112	0.1254	0.87	1.422	IL6R	intronic,non-coding intronic
10	rs10740868	33557046	A	0.4728	0.4977	G	0.7129	0.3985	1	0.9049	0.1184	0.7176	1.141	NRP1	intronic
22	rs228941	37523721	C	0.2789	0.3017	G	0.7047	0.4012	1	0.8954	0.1317	0.6917	1.159	IL2RB	3utr,3downstream
9	rs10975175	5544405	G	0.2959	0.319	A	0.7034	0.4017	1	0.8972	0.1294	0.6962	1.156	PDCD1LG2	intronic
5	rs10471420	55272596	G	0.2877	0.2658	A	0.6954	0.4043	1	1.115	0.1311	0.8627	1.442	IL6ST	5upstream,intronic,non-coding intronic
1	rs4845618	154400015	G	0.517	0.4924	T	0.6943	0.4047	1	1.104	0.1183	0.8752	1.391	IL6R	intronic,5upstream
10	rs1888688	33535907	A	0.1293	0.1466	G	0.6923	0.4054	1	0.8639	0.1759	0.612	1.22	NRP1	intronic
3	rs6768587	12338115	G	0.3129	0.3359	A	0.6782	0.4102	1	0.9005	0.1274	0.7015	1.156	PPARG	intronic,non-coding intronic
1	rs11578307	24452763	A	0.339	0.3624	G	0.6742	0.4116	1	0.9023	0.1252	0.706	1.153	IL22RA1	intronic
17	rs3816769	40498273	C	0.3469	0.3249	T	0.6365	0.425	1	1.104	0.1242	0.8656	1.408	STAT3	intronic,non-coding intronic,3downstream
22	rs879575	17589567	A	0.2286	0.2494	G	0.6354	0.4254	1	0.8916	0.1441	0.6722	1.182	IL17RA	coding syn
17	rs1026916	40529835	A	0.3469	0.3253	G	0.6102	0.4347	1	1.102	0.1242	0.8638	1.406	STAT3	intronic
10	rs12722489	6102012	A	0.1667	0.1502	G	0.6084	0.4354	1	1.132	0.1587	0.8291	1.545	IL2RA	intronic
22	rs2241046	17586471	C	0.2041	0.2232	T	0.6046	0.4368	1	0.8924	0.1465	0.6696	1.189	IL17RA	intronic
17	rs1053004	40466092	G	0.3571	0.3355	A	0.6007	0.4383	1	1.1	0.1234	0.864	1.401	STAT3	3utr,3downstream
1	rs1518111	206944645	A	0.2313	0.2126	G	0.5999	0.4386	1	1.115	0.1403	0.8468	1.467	IL10	5upstream,intronic
9	rs10435816	6225535	G	0.2687	0.2492	A	0.5826	0.4453	1	1.107	0.1334	0.8524	1.438	IL33	intronic
4	rs230529	103457418	A	0.3699	0.3918	G	0.5763	0.4478	1	0.911	0.1228	0.7162	1.159	NFKB1	intronic,5upstream
3	rs9282641	121796768	A	0.09524	0.08305	G	0.557	0.4555	1	1.162	0.2017	0.7828	1.726	CD86	5utr,intronic,non-coding intronic,non-coding
17	rs8082391	40398973	A	0.2653	0.2851	C	0.5535	0.4569	1	0.9053	0.1338	0.6965	1.177	STAT5B	intronic,non-coding intronic
10	rs11256433	6077845	G	0.2007	0.2186	T	0.5374	0.4635	1	0.8976	0.1474	0.6724	1.198	IL2RA	intronic,non-coding intronic
5	rs3213119	158743788	A	0.01701	0.02355	C	0.5365	0.4639	1	0.7175	0.4554	0.2939	1.752	IL12B	coding nonsyn
6	rs872071	411064	G	0.4626	0.4412	A	0.5314	0.466	1	1.09	0.1185	0.8642	1.375	IRF4	3utr
4	rs1599961	103443569	A	0.3673	0.3882	G	0.5223	0.4698	1	0.9153	0.1225	0.7198	1.164	NFKB1	intronic
21	rs881386	36387531	T	0.2925	0.2735	C	0.5201	0.4708	1	1.098	0.13	0.8513	1.417	RUNX1	intronic
5	rs10940495	55262660	G	0.2329	0.2514	A	0.5196	0.471	1	0.9039	0.1402	0.6868	1.19	IL6ST	intronic,non-coding intronic
22	rs2284033	37534034	A	0.4626	0.4418	G	0.5031	0.4781	1	1.088	0.1185	0.8622	1.372	IL2RB	intronic,3downstream,5upstream
17	rs2293158	40447558	G	0.2653	0.2833	A	0.4588	0.4982	1	0.9134	0.1338	0.7027	1.187	STAT5A	intronic
9	rs7854413	5557708	C	0.09524	0.1075	T	0.4499	0.5024	1	0.8739	0.201	0.5893	1.296	PDCD1LG2	coding nonsyn
1	rs11465804	67702526	G	0.05102	0.04303	T	0.4416	0.5063	1	1.196	0.2692	0.7054	2.026	IL23R	intronic
21	rs2834676	36294342	T	0.5034	0.4838	C	0.441	0.5066	1	1.082	0.1182	0.858	1.364	RUNX1	intronic
3	rs2254911	121828837	T	0.06643	0.07697	C	0.4365	0.5088	1	0.8534	0.2402	0.533	1.366	CD86	intronic
6	rs8770	170886531	A	0.4762	0.4955	G	0.4258	0.5141	1	0.9257	0.1183	0.7341	1.167	PDCD2	3utr,3downstream,non-coding
3	rs10510410	12346738	C	0.3061	0.3241	A	0.4238	0.515	1	0.92	0.1282	0.7156	1.183	PPARG	intronic,5upstream,non-coding intronic
3	rs7653123	119257686	G	0.08844	0.09989	A	0.4191	0.5174	1	0.8742	0.2078	0.5817	1.314	CD80	intronic
22	rs879577	17589209	T	0.2313	0.2472	C	0.3914	0.5316	1	0.9161	0.1401	0.6962	1.206	IL17RA	coding nonsyn|nonsyn
3	rs1129055	121838319	A	0.2721	0.2565	G	0.3644	0.5461	1	1.083	0.1328	0.8351	1.406	CD86	coding nonsyn
1	rs6682033	67708670	G	0.2619	0.2466	A	0.3629	0.5469	1	1.084	0.1345	0.8331	1.411	IL23R	intronic
4	rs1020759	103510511	T	0.387	0.4045	C	0.3606	0.5482	1	0.9295	0.1217	0.7323	1.18	NFKB1	intronic
5	rs2228043	55251931	C	0.09864	0.1096	G	0.3503	0.5539	1	0.8895	0.198	0.6035	1.311	IL6ST	coding nonsyn,intronic,3utr,non-coding
3	rs2229098	119256020	A	0.01701	0.01305	G	0.3458	0.5565	1	1.309	0.4588	0.5325	3.216	CD80	coding nonsyn
10	rs2228638	33475282	T	0.1259	0.1148	C	0.3443	0.5573	1	1.11	0.1784	0.7827	1.575	NRP1	coding nonsyn,5upstream
4	rs2069772	123373133	G	0.3129	0.2972	A	0.3391	0.5603	1	1.077	0.1275	0.8389	1.383	IL2	intronic,non-coding intronic
5	rs11741953	55267814	C	0.09864	0.1093	T	0.335	0.5628	1	0.8918	0.198	0.605	1.315	IL6ST	intronic,non-coding intronic
5	rs11744301	55274604	T	0.09524	0.1056	C	0.3272	0.5673	1	0.8914	0.2011	0.6011	1.322	IL6ST	intronic,non-coding intronic
8	rs7820268	39777529	T	0.3776	0.3617	C	0.3115	0.5768	1	1.07	0.1219	0.8429	1.359	IDO1	intronic,3downstream,non-coding intronic
3	rs491407	119257188	G	0.2245	0.2385	A	0.3097	0.5779	1	0.9243	0.1415	0.7003	1.22	CD80	intronic
10	rs12722605	6053163	T	0.1599	0.1482	A	0.3058	0.5803	1	1.093	0.1614	0.7969	1.5	IL2RA	3downstream,3utr
21	rs4817699	36297178	T	0.09184	0.1014	C	0.2909	0.5896	1	0.8957	0.2044	0.6	1.337	RUNX1	intronic
10	rs2506155	33503179	A	0.1463	0.1577	C	0.2835	0.5944	1	0.9149	0.1671	0.6594	1.269	NRP1	intronic,5upstream
3	rs7628626	119244421	A	0.1837	0.1721	C	0.2708	0.6028	1	1.083	0.1527	0.8026	1.461	CD80	3utr,3downstream
5	rs1859430	135230513	T	0.2279	0.241	C	0.2688	0.6041	1	0.9296	0.1408	0.7054	1.225	IL9	intronic
2	rs2227982	242793433	A	0.02381	0.01965	G	0.2555	0.6132	1	1.217	0.3886	0.568	2.606	PDCD1	coding nonsyn,coding *nonsyn,3utr
10	rs61839660	6094697	T	0.07143	0.06412	C	0.2543	0.6141	1	1.123	0.2298	0.7157	1.761	IL2RA	intronic
4	rs4647992	103455347	T	0.05102	0.05789	C	0.2486	0.6181	1	0.8749	0.2682	0.5173	1.48	NFKB1	intronic
21	rs1058867	34669381	G	0.4082	0.4227	A	0.2467	0.6194	1	0.9421	0.1202	0.7443	1.192	IL10RB	3utr,3downstream,intronic
1	rs3819001	1138913	G	0.03741	0.04326	A	0.2369	0.6264	1	0.8597	0.3109	0.4674	1.581	TNFRSF18	3utr,3downstream
12	rs1059513	57489709	G	0.08844	0.0806	A	0.2366	0.6267	1	1.107	0.2084	0.7356	1.665	STAT6	3utr,3downstream,non-coding
22	rs2281094	37535471	T	0.3061	0.2932	C	0.2317	0.6302	1	1.064	0.1283	0.8272	1.368	IL2RB	intronic,non-coding intronic
11	rs2229114	117869878	T	0.03901	0.04496	C	0.2272	0.6336	1	0.8622	0.3113	0.4684	1.587	IL10RA	coding nonsyn,non-coding,3utr,3downstream
6	rs2185379	106536253	A	0.03741	0.03242	G	0.2267	0.634	1	1.16	0.312	0.6294	2.138	PRDM1	coding nonsyn,coding *nonsyn,non-coding
6	rs12203592	396321	T	0.09184	0.08404	C	0.2255	0.6349	1	1.102	0.2048	0.7377	1.647	IRF4	intronic,3downstream,non-coding intronic
17	rs1053005	40465910	G	0.1735	0.1842	A	0.2213	0.6381	1	0.9293	0.156	0.6845	1.262	STAT3	3utr,3downstream
1	rs3790565	67811356	C	0.1429	0.1524	T	0.2003	0.6545	1	0.9273	0.1688	0.6661	1.291	IL12RB2	intronic
16	rs3024585	27359844	A	0.4558	0.4427	G	0.199	0.6555	1	1.054	0.1187	0.8356	1.33	IL4R	intronic,3downstream
16	rs1805016	27374927	G	0.03472	0.03987	T	0.1948	0.6589	1	0.8662	0.3258	0.4574	1.64	IL4R	coding nonsyn,3downstream,intronic,3utr
1	rs2273865	236706300	A	0.03061	0.02645	T	0.192	0.6613	1	1.162	0.3437	0.5926	2.28	LGALS8	intronic,coding nonsyn:stop-gain,non-coding,3downstream,5upstream,non-coding intronic
17	rs2293154	40461003	A	0.1599	0.1696	G	0.1918	0.6614	1	0.9319	0.1612	0.6795	1.278	STAT5A	intronic,non-coding intronic,3downstream
9	rs2066362	6219176	T	0.102	0.1101	G	0.1913	0.6618	1	0.9182	0.1951	0.6265	1.346	IL33	intronic
21	rs2284617	36245902	C	0.1939	0.2042	A	0.1881	0.6645	1	0.9373	0.1494	0.6993	1.256	RUNX1	intronic
16	rs4787423	27367334	C	0.1395	0.1485	T	0.1871	0.6653	1	0.9289	0.1705	0.6651	1.297	IL4R	intronic,non-coding intronic,3downstream
22	rs743777	37551607	G	0.2891	0.3008	A	0.1854	0.6668	1	0.9454	0.1303	0.7323	1.221	IL2RB	intronic,non-coding intronic
17	rs2293152	40481529	C	0.4218	0.4343	G	0.1839	0.668	1	0.95	0.1196	0.7514	1.201	STAT3	intronic,3downstream
6	rs1877175	410493	A	0.1871	0.1775	G	0.1795	0.6718	1	1.066	0.1516	0.7922	1.435	IRF4	3utr
10	rs2506144	33468456	T	0.1531	0.1444	C	0.1743	0.6763	1	1.071	0.1642	0.7762	1.478	NRP1	3utr,3downstream
3	rs2681420	121834057	G	0.2007	0.1912	A	0.1663	0.6834	1	1.062	0.1476	0.7952	1.418	CD86	intronic
9	rs1360238	5514372	G	0.3129	0.3237	T	0.1506	0.698	1	0.9517	0.1276	0.7412	1.222	PDCD1LG2	intronic
10	rs791587	6088699	A	0.5034	0.4919	G	0.1505	0.698	1	1.047	0.1182	0.8304	1.32	IL2RA	intronic
10	rs1331326	33579890	G	0.3197	0.3305	A	0.1501	0.6984	1	0.9521	0.1267	0.7428	1.22	NRP1	intronic
3	rs1599796	119243934	A	0.1599	0.1679	G	0.1317	0.7167	1	0.9432	0.1612	0.6877	1.294	CD80/TIMMDC1	3downstream,3utr
10	rs6481844	33584131	T	0.5068	0.4965	C	0.1224	0.7265	1	1.042	0.1182	0.8267	1.314	NRP1	intronic
12	rs324011	57502182	T	0.4007	0.4107	C	0.1181	0.7311	1	0.9593	0.121	0.7568	1.216	STAT6	intronic,5upstream
3	rs2681422	121799554	A	0.119	0.1127	G	0.1156	0.7338	1	1.064	0.1826	0.7439	1.522	CD86	intronic,non-coding intronic
1	rs10794642	24465309	T	0.3639	0.3737	C	0.1156	0.7339	1	0.9591	0.1228	0.7539	1.22	IL22RA1	intronic
1	rs10493423	67837158	T	0.0102	0.01241	C	0.114	0.7357	1	0.8206	0.5867	0.2599	2.591	IL12RB2	intronic
17	rs8069645	40494902	G	0.2755	0.2667	A	0.1132	0.7365	1	1.046	0.1323	0.8067	1.355	STAT3	intronic
22	rs738034	17594915	C	0.4082	0.4178	T	0.1104	0.7397	1	0.9609	0.1202	0.7591	1.216	IL17RA	3utr
16	rs1110470	27336427	C	0.4796	0.4891	T	0.1043	0.7468	1	0.9625	0.1183	0.7634	1.214	IL4R	intronic,non-coding intronic
6	rs3093665	31545391	C	0.01361	0.01159	A	0.1009	0.7508	1	1.176	0.5112	0.4318	3.203	TNF	3utr
22	rs3218295	37533068	A	0.1429	0.1365	G	0.09875	0.7533	1	1.055	0.169	0.7573	1.468	IL2RB	intronic,3downstream,5upstream
10	rs16934292	33549468	A	0.1122	0.1065	G	0.09844	0.7537	1	1.061	0.1873	0.7346	1.531	NRP1	intronic
23	rs2232367	49113312	A	0.05069	0.05563	G	0.09836	0.7538	1	0.9065	0.3131	0.4907	1.675	FOXP3	coding syn
4	rs1598856	103446115	T	0.4626	0.4536	C	0.09313	0.7602	1	1.037	0.1185	0.8219	1.308	NFKB1	intronic
6	rs573869	106552031	T	0.2619	0.2543	C	0.08673	0.7684	1	1.04	0.1344	0.7994	1.354	PRDM1	intronic
10	rs7910405	33586035	C	0.1361	0.1421	T	0.08468	0.7711	1	0.9511	0.1723	0.6786	1.333	NRP1	intronic
5	rs6861772	55271621	G	0.119	0.1246	A	0.0821	0.7745	1	0.9491	0.1824	0.6638	1.357	IL6ST	intronic,non-coding intronic
3	rs2681417	121825197	G	0.07143	0.07583	A	0.07924	0.7783	1	0.9375	0.2293	0.5981	1.469	CD86	coding nonsyn,3downstream
16	rs1805010	27356203	G	0.415	0.4224	A	0.06427	0.7999	1	0.9701	0.1199	0.7669	1.227	IL4R	coding nonsyn|nonsyn|nonsyn,non-coding,5upstream,coding *nonsyn|nonsyn|nonsyn,3utr
9	rs12551256	6231239	A	0.449	0.4563	G	0.06268	0.8023	1	0.9707	0.1188	0.7691	1.225	IL33	intronic
3	rs7648642	119261375	C	0.4388	0.4459	A	0.05907	0.808	1	0.9715	0.1191	0.7693	1.227	CD80	intronic,3downstream
1	rs10889677	67725120	A	0.2891	0.2827	C	0.05741	0.8106	1	1.032	0.1304	0.7991	1.332	IL23R	3utr,3downstream
1	rs10889676	67722567	A	0.2891	0.2828	C	0.05578	0.8133	1	1.031	0.1304	0.7987	1.331	IL23R	intronic
10	rs2776937	33606189	A	0.2347	0.2405	G	0.05353	0.817	1	0.9683	0.1394	0.7368	1.272	NRP1	intronic
10	rs12783226	97473403	G	0.1803	0.1855	T	0.05264	0.8185	1	0.9654	0.1537	0.7143	1.305	ENTPD1	intronic
6	rs141465160	106553383	T	0.03061	0.03288	C	0.04641	0.8294	1	0.9288	0.3427	0.4745	1.818	PRDM1	coding nonsyn|nonsyn,3downstream
21	rs2834725	36378874	G	0.2993	0.2936	A	0.04566	0.8308	1	1.028	0.1291	0.7982	1.324	RUNX1	intronic
21	rs9983044	36416332	G	0.04762	0.05028	C	0.04255	0.8366	1	0.9444	0.2773	0.5484	1.626	RUNX1	intronic
1	rs2307153	67833643	A	0.02721	0.02925	G	0.04209	0.8375	1	0.9283	0.3629	0.4558	1.89	IL12RB2	coding nonsyn
6	rs811925	106547372	G	0.1633	0.1588	C	0.0418	0.838	1	1.033	0.1599	0.7552	1.414	PRDM1	coding nonsyn,coding *nonsyn,non-coding
3	rs7626560	12475088	T	0.1565	0.1524	C	0.03624	0.849	1	1.031	0.1627	0.7498	1.419	PPARG	intronic
21	rs2834683	36311296	C	0.4014	0.4069	T	0.03621	0.8491	1	0.9773	0.1205	0.7717	1.238	RUNX1	intronic
1	rs3795299	24447468	C	0.3776	0.3828	G	0.03377	0.8542	1	0.9778	0.1219	0.77	1.242	IL22RA1	coding nonsyn|nonsyn
10	rs2104286	6099045	G	0.2534	0.2578	A	0.02906	0.8646	1	0.977	0.1364	0.7478	1.276	IL2RA	intronic
1	rs1041937	236702210	A	0.274	0.2784	G	0.02766	0.8679	1	0.9781	0.1329	0.7538	1.269	LGALS8	coding *nonsyn,intronic,coding nonsyn,non-coding,coding syn,5upstream,3downstream
1	rs2799410	236707007	G	0.3401	0.3357	A	0.0254	0.8734	1	1.02	0.1247	0.7988	1.303	LGALS8	intronic,3downstream,non-coding intronic
10	rs10827228	33567133	T	0.466	0.4706	G	0.02491	0.8746	1	0.9815	0.1185	0.7781	1.238	NRP1	intronic
10	rs7910961	6077796	T	0.3401	0.3358	C	0.02404	0.8768	1	1.02	0.1247	0.7984	1.302	IL2RA	intronic
10	rs10795763	6096199	G	0.4144	0.4103	T	0.01917	0.8899	1	1.017	0.1204	0.8031	1.287	IL2RA	intronic
5	rs2569254	158751249	T	0.1667	0.1697	C	0.0189	0.8907	1	0.9784	0.1585	0.7171	1.335	IL12B	intronic
10	rs10490938	33548376	A	0.1905	0.1937	G	0.01876	0.8911	1	0.9796	0.1505	0.7294	1.316	NRP1	intronic
21	rs2244305	34652958	T	0.4555	0.4515	C	0.01858	0.8916	1	1.016	0.1191	0.8048	1.283	IL10RB	intronic,non-coding intronic
10	rs4749926	6085312	A	0.398	0.3942	G	0.01697	0.8964	1	1.016	0.1207	0.8018	1.287	IL2RA	intronic
10	rs869636	33572039	C	0.3931	0.3894	T	0.01588	0.8997	1	1.015	0.1218	0.7998	1.289	NRP1	intronic
9	rs16923195	5512522	G	0.2517	0.2549	T	0.01539	0.9013	1	0.9833	0.1361	0.753	1.284	PDCD1LG2	intronic
1	rs2201841	67694202	C	0.2877	0.2844	T	0.01493	0.9028	1	1.016	0.131	0.786	1.314	IL23R	intronic
1	rs2758997	236711810	A	0.2551	0.2521	G	0.01343	0.9077	1	1.016	0.1356	0.7788	1.325	LGALS8	3utr,3downstream
16	rs3024613	27364253	T	0.4966	0.4932	C	0.01318	0.9086	1	1.014	0.1182	0.8041	1.278	IL4R	intronic,5upstream
1	rs11805303	67675516	T	0.2828	0.2799	C	0.01162	0.9142	1	1.014	0.1321	0.7829	1.314	IL23R	intronic
9	rs4143813	5534243	T	0.08844	0.08668	C	0.01108	0.9162	1	1.022	0.2082	0.6797	1.537	PDCD1LG2	intronic
3	rs1801282	12393125	G	0.1667	0.1688	C	0.009124	0.9239	1	0.985	0.1585	0.7219	1.344	PPARG	coding nonsyn,intronic,non-coding,non-coding intronic
10	rs1319013	33543929	A	0.4414	0.4386	C	0.008938	0.9247	1	1.011	0.1198	0.7997	1.279	NRP1	intronic
1	rs1126407	236700807	T	0.3027	0.3053	A	0.008799	0.9253	1	0.988	0.1286	0.7679	1.271	LGALS8	coding *nonsyn,coding nonsyn,non-coding,intronic
12	rs167769	57503775	T	0.3904	0.393	C	0.008272	0.9275	1	0.989	0.1215	0.7794	1.255	STAT6	intronic,5utr,5upstream
21	rs2242888	36387828	C	0.3537	0.3512	T	0.008262	0.9276	1	1.011	0.1236	0.7937	1.288	RUNX1	intronic
1	rs16833777	236699354	A	0.02721	0.02636	G	0.008005	0.9287	1	1.033	0.3634	0.5068	2.106	LGALS8	intronic,non-coding intronic
1	rs7539625	67672765	A	0.2823	0.28	G	0.007385	0.9315	1	1.011	0.1313	0.7819	1.308	IL23R	intronic,5upstream
3	rs17793951	12370737	G	0.2789	0.2812	A	0.00716	0.9326	1	0.9889	0.1318	0.7638	1.28	PPARG	intronic,non-coding intronic
3	rs6809832	12414420	C	0.1463	0.1445	T	0.006846	0.9341	1	1.014	0.1672	0.7305	1.407	PPARG	intronic,non-coding intronic
9	rs7028800	5546496	C	0.08503	0.0864	A	0.006779	0.9344	1	0.9827	0.2118	0.6488	1.488	PDCD1LG2	intronic
6	rs6928843	170890384	T	0.3844	0.3821	C	0.006352	0.9365	1	1.01	0.1215	0.7958	1.281	PDCD2	intronic,3downstream,3utr,non-coding intronic,5upstream
11	rs3135932	117864063	G	0.2245	0.2226	A	0.00588	0.9389	1	1.011	0.1416	0.7659	1.334	IL10RA	coding nonsyn,5upstream,3utr,non-coding
4	rs230535	103448582	T	0.3151	0.3171	G	0.005222	0.9424	1	0.9908	0.1276	0.7715	1.272	NFKB1	intronic
1	rs2273863	236706278	T	0.02721	0.02654	G	0.005061	0.9433	1	1.026	0.3633	0.5035	2.092	LGALS8	intronic,coding nonsyn,non-coding,coding *nonsyn,3downstream,5upstream,non-coding intronic
6	rs535780	106548730	C	0.3265	0.3248	T	0.004115	0.9489	1	1.008	0.126	0.7875	1.291	PRDM1	intronic,3downstream
21	rs735299	34664590	G	0.483	0.4849	A	0.003969	0.9498	1	0.9926	0.1183	0.7872	1.252	IL10RB	intronic,non-coding intronic
10	rs2804498	33620707	C	0.2721	0.2705	T	0.003697	0.9515	1	1.008	0.1328	0.7771	1.308	NRP1	intronic
3	rs2197423	12391583	T	0.1667	0.168	C	0.003639	0.9519	1	0.9905	0.1586	0.7259	1.351	PPARG	5upstream,intronic,non-coding intronic
16	rs6498011	27331894	A	0.3503	0.3487	G	0.003487	0.9529	1	1.007	0.1239	0.7902	1.284	IL4R	intronic,non-coding intronic
9	rs10815388	6232242	C	0.2993	0.2978	T	0.00328	0.9543	1	1.007	0.129	0.7823	1.297	IL33	intronic
17	rs8072785	40451643	T	0.08844	0.08761	C	0.002445	0.9606	1	1.01	0.2082	0.6719	1.519	STAT5A	intronic
1	rs6989	236714064	A	0.3048	0.3061	C	0.002223	0.9624	1	0.9939	0.1289	0.7721	1.28	HEATR1/LGALS8	3downstream,3utr
3	rs1373641	12402474	G	0.2789	0.2779	A	0.001464	0.9695	1	1.005	0.1318	0.7763	1.301	PPARG	intronic,non-coding intronic
21	rs2247526	34657687	C	0.4552	0.4561	T	0.0009596	0.9753	1	0.9963	0.1195	0.7883	1.259	IL10RB	intronic,non-coding intronic
1	rs2307145	67833527	C	0.04082	0.04113	G	0.0007175	0.9786	1	0.992	0.2986	0.5525	1.781	IL12RB2	coding syn|nonsyn|nonsyn
3	rs6804441	119260944	G	0.1633	0.1628	A	0.0003929	0.9842	1	1.003	0.1599	0.7333	1.372	CD80	intronic
3	rs3856806	12475557	T	0.1463	0.1466	C	0.0002672	0.987	1	0.9973	0.1672	0.7186	1.384	PPARG	coding syn,3utr
1	rs1041935	236700857	C	0.3048	0.3052	T	0.0002188	0.9882	1	0.9981	0.1288	0.7754	1.285	LGALS8	coding *nonsyn,coding nonsyn,non-coding,intronic
6	rs6923419	106537750	A	0.1054	0.1056	G	7.251e-05	0.9932	1	0.9984	0.1924	0.6847	1.456	PRDM1	intronic,non-coding intronic
22	rs228942	37524619	T	0.1837	0.1836	G	1.974e-05	0.9965	1	1.001	0.1526	0.742	1.35	IL2RB	coding nonsyn,non-coding
16	rs3024678	27374696	T	0.01034	0.01036	C	5.827e-06	0.9981	1	0.9986	0.588	0.3154	3.162	IL4R	coding nonsyn,3downstream,intronic,3utr
