# Supplementary material for: Assessment of the Potential Role of Selected Single Nucleotide Polymorphisms (SNPs) of Genes Related to the Functioning of Regulatory T Cells in the Pathogenesis of Psoriasis
Source: Int J Mol Sci. 2023 Mar 23;24(7):6061. doi: 10.3390/ijms24076061 (PMC10094301; doi:10.3390/ijms24076061)
Supplement: Supplementary file 1 [file ijms-24-06061-s001.zip › Supplementary Material S4 (type II PsO vs control).xlsx]

## Sheet: Arkusz1
CHR	SNP	BP	A1	F_A	F_U	A2	CHISQ	P	P adj	OR	SE	L95	U95	Overlapped Gene	Annotation
17	rs8069645	40494902	G	0.1222	0.2667	A	9.557	0.001992	0.5857	0.3828	0.3225	0.2034	0.7203	STAT3	intronic
8	rs7820268	39777529	T	0.2333	0.3617	C	6.38	0.01154	1	0.5371	0.25	0.329	0.8767	IDO1	intronic,3downstream,non-coding intronic
1	rs7553796	154404406	A	0.6111	0.4777	C	6.366	0.01163	1	1.718	0.2171	1.123	2.629	IL6R	intronic
1	rs4845618	154400015	G	0.6222	0.4924	T	6.02	0.01414	1	1.698	0.2182	1.107	2.604	IL6R	intronic,5upstream
17	rs9900213	40375881	T	0.05556	0.146	G	5.88	0.01531	1	0.3441	0.461	0.1394	0.8493	STAT5B	intronic,non-coding intronic
17	rs3816769	40498273	C	0.2111	0.3249	T	5.273	0.02165	1	0.5562	0.2591	0.3347	0.9242	STAT3	intronic,non-coding intronic,3downstream
1	rs4845625	154422067	T	0.6111	0.4909	C	5.158	0.02314	1	1.629	0.2171	1.065	2.493	IL6R	intronic,non-coding intronic
1	rs1041937	236702210	A	0.1778	0.2784	G	4.507	0.03376	1	0.5604	0.2765	0.326	0.9636	LGALS8	coding *nonsyn,intronic,coding nonsyn,non-coding,coding syn,5upstream,3downstream
1	rs3819001	1138913	G	0.08889	0.04326	A	4.455	0.0348	1	2.158	0.3734	1.038	4.486	TNFRSF18	3utr,3downstream
17	rs1026916	40529835	A	0.2222	0.3253	G	4.328	0.0375	1	0.5926	0.2544	0.3599	0.9756	STAT3	intronic
17	rs1053005	40465910	G	0.1	0.1842	A	4.227	0.03978	1	0.492	0.3522	0.2467	0.9812	STAT3	3utr,3downstream
11	rs2228055	117864846	G	0.1	0.05189	A	4.17	0.04115	1	2.03	0.354	1.014	4.063	IL10RA	coding nonsyn,5upstream,3utr,non-coding,3downstream
17	rs2293154	40461003	A	0.08889	0.1696	G	4.139	0.0419	1	0.4778	0.3713	0.2308	0.9891	STAT5A	intronic,non-coding intronic,3downstream
5	rs10940495	55262660	G	0.3444	0.2514	A	4.098	0.04294	1	1.565	0.2229	1.011	2.422	IL6ST	intronic,non-coding intronic
10	rs10490938	33548376	A	0.2778	0.1937	G	4.033	0.04462	1	1.601	0.2366	1.007	2.546	NRP1	intronic
2	rs231779	204734487	T	0.5111	0.4073	C	3.981	0.04601	1	1.521	0.2118	1.004	2.304	CTLA4	intronic,5upstream,non-coding intronic
17	rs744166	40514201	C	0.2778	0.3792	T	3.903	0.04819	1	0.6297	0.2362	0.3964	1	STAT3	intronic
10	rs706779	6098824	G	0.5333	0.4306	A	3.839	0.05009	1	1.511	0.2122	0.997	2.29	IL2RA	intronic
1	rs6989	236714064	A	0.2111	0.3061	C	3.795	0.0514	1	0.6067	0.2592	0.3651	1.008	HEATR1/LGALS8	3downstream,3utr
1	rs1126407	236700807	T	0.2111	0.3053	A	3.737	0.05321	1	0.609	0.2591	0.3665	1.012	LGALS8	coding *nonsyn,coding nonsyn,non-coding,intronic
1	rs1041935	236700857	C	0.2111	0.3052	T	3.732	0.05338	1	0.6092	0.2591	0.3666	1.012	LGALS8	coding *nonsyn,coding nonsyn,non-coding,intronic
21	rs2268278	36184939	A	0.4444	0.3472	C	3.724	0.05365	1	1.504	0.2131	0.9908	2.284	RUNX1	intronic
6	rs811925	106547372	G	0.2333	0.1588	C	3.695	0.05456	1	1.612	0.2506	0.9862	2.634	PRDM1	coding nonsyn,coding *nonsyn,non-coding
3	rs2681417	121825197	G	0.02222	0.07583	A	3.68	0.05507	1	0.277	0.716	0.06808	1.127	CD86	coding nonsyn,3downstream
3	rs2254911	121828837	T	0.02273	0.07697	C	3.634	0.05663	1	0.2789	0.7162	0.06852	1.135	CD86	intronic
2	rs231775	204732714	G	0.5111	0.4124	A	3.588	0.05819	1	1.49	0.2118	0.9836	2.256	CTLA4	coding nonsyn|nonsyn,non-coding
1	rs6693065	67800018	G	0.1222	0.2024	A	3.56	0.05919	1	0.5489	0.3227	0.2916	1.033	IL12RB2	intronic
10	rs2804498	33620707	C	0.3556	0.2705	T	3.267	0.0707	1	1.488	0.2212	0.9643	2.296	NRP1	intronic
3	rs7628626	119244421	A	0.1	0.1721	C	3.262	0.07089	1	0.5347	0.3523	0.2681	1.066	CD80	3utr,3downstream
3	rs17203397	121781426	G	0.3333	0.426	A	3.137	0.07653	1	0.6737	0.2244	0.4339	1.046	CD86	intronic,non-coding intronic
1	rs16829204	24454688	T	0.07778	0.1431	C	3.115	0.07756	1	0.5051	0.3945	0.2331	1.094	IL22RA1	coding nonsyn
6	rs872071	411064	G	0.5333	0.4412	A	3.073	0.0796	1	1.448	0.2122	0.9551	2.194	IRF4	3utr
21	rs1058867	34669381	G	0.5111	0.4227	A	2.861	0.09075	1	1.428	0.2117	0.943	2.163	IL10RB	3utr,3downstream,intronic
1	rs10489630	67662622	G	0.4667	0.3802	T	2.828	0.09262	1	1.426	0.2122	0.941	2.162	IL23R	intronic
10	rs11492493	33607828	A	0.1	0.05894	G	2.699	0.1004	1	1.774	0.3537	0.887	3.548	NRP1	intronic
1	rs2758997	236711810	A	0.1778	0.2521	G	2.621	0.1054	1	0.6413	0.2766	0.373	1.103	LGALS8	3utr,3downstream
1	rs2799410	236707007	G	0.2556	0.3357	A	2.573	0.1087	1	0.6793	0.2425	0.4223	1.093	LGALS8	intronic,3downstream,non-coding intronic
2	rs4675363	204590071	C	0.1556	0.2265	T	2.572	0.1088	1	0.6289	0.2917	0.3551	1.114	CD28	intronic
17	rs1053004	40466092	G	0.2556	0.3355	A	2.562	0.1094	1	0.6799	0.2425	0.4227	1.094	STAT3	3utr,3downstream
5	rs1295686	131995843	A	0.1778	0.2505	G	2.518	0.1125	1	0.6469	0.2766	0.3762	1.112	IL13/TH2LCRR	intronic,non-coding intronic
2	rs35399295	242795942	T	0.3222	0.2499	C	2.486	0.1148	1	1.427	0.2266	0.9151	2.225	PDCD1	intronic,5upstream
17	rs8082391	40398973	A	0.2111	0.2851	C	2.403	0.1211	1	0.6709	0.2592	0.4037	1.115	STAT5B	intronic,non-coding intronic
5	rs20541	131995964	T	0.1778	0.2486	C	2.398	0.1215	1	0.6537	0.2766	0.3801	1.124	IL13/TH2LCRR	coding nonsyn,non-coding
10	rs791587	6088699	A	0.4111	0.4919	G	2.334	0.1266	1	0.721	0.2151	0.473	1.099	IL2RA	intronic
17	rs2293158	40447558	G	0.2111	0.2833	A	2.296	0.1297	1	0.6769	0.2592	0.4073	1.125	STAT5A	intronic
16	rs3024585	27359844	A	0.5222	0.4427	G	2.288	0.1304	1	1.376	0.2119	0.9084	2.085	IL4R	intronic,3downstream
10	rs10740868	33557046	A	0.5778	0.4977	G	2.288	0.1304	1	1.381	0.2143	0.9073	2.102	NRP1	intronic
1	rs10489626	67793171	C	0.2222	0.1644	G	2.171	0.1406	1	1.453	0.2549	0.8815	2.394	IL12RB2	intronic
2	rs3181113	204601910	T	0.02222	0.05617	G	1.95	0.1626	1	0.3819	0.7163	0.09381	1.555	CD28	3utr
21	rs735299	34664590	G	0.4111	0.4849	A	1.944	0.1633	1	0.7417	0.2151	0.4866	1.131	IL10RB	intronic,non-coding intronic
1	rs2201584	67787715	T	0.08889	0.1396	C	1.913	0.1666	1	0.6015	0.3714	0.2905	1.246	IL12RB2	intronic
3	rs1599796	119243934	A	0.2222	0.1679	G	1.884	0.1699	1	1.416	0.2548	0.8595	2.334	CD80/TIMMDC1	3downstream,3utr
10	rs1319013	33543929	A	0.3667	0.4386	C	1.876	0.1708	1	0.7411	0.2196	0.4819	1.14	NRP1	intronic
10	rs2073320	33553257	T	0.2889	0.3574	C	1.824	0.1769	1	0.7305	0.2334	0.4623	1.154	NRP1	intronic,5upstream
19	rs1800472	41847860	A	0.05556	0.03081	G	1.818	0.1775	1	1.85	0.4635	0.746	4.589	TGFB1	coding nonsyn,3downstream,non-coding intronic
1	rs4129267	154426264	T	0.2889	0.3566	C	1.786	0.1814	1	0.7329	0.2334	0.4639	1.158	IL6R	intronic,5upstream,non-coding intronic
10	rs6481844	33584131	T	0.5667	0.4965	C	1.76	0.1847	1	1.326	0.2136	0.8727	2.016	NRP1	intronic
1	rs7514452	154438084	C	0.3111	0.2511	T	1.708	0.1912	1	1.347	0.2287	0.8603	2.109	IL6R	3utr,3downstream
1	rs2229238	154437896	T	0.3111	0.2512	C	1.7	0.1923	1	1.346	0.2287	0.8597	2.108	IL6R	3utr,3downstream
1	rs4537545	154418879	T	0.3	0.3642	C	1.589	0.2075	1	0.7483	0.2309	0.4759	1.176	IL6R	intronic,non-coding intronic
16	rs1110470	27336427	C	0.5556	0.4891	T	1.576	0.2093	1	1.306	0.213	0.86	1.982	IL4R	intronic,non-coding intronic
4	rs2069772	123373133	G	0.3556	0.2972	A	1.455	0.2278	1	1.305	0.2212	0.8458	2.013	IL2	intronic,non-coding intronic
1	rs11578307	24452763	A	0.4222	0.3624	G	1.38	0.2401	1	1.286	0.2143	0.8446	1.957	IL22RA1	intronic
5	rs2243270	132014109	G	0.1444	0.1935	A	1.376	0.2407	1	0.7039	0.3008	0.3903	1.269	IL4	intronic,non-coding intronic
1	rs2228145	154426970	C	0.3	0.3588	A	1.343	0.2465	1	0.7658	0.2309	0.4871	1.204	IL6R	intronic,coding nonsyn|nonsyn,non-coding,coding *nonsyn|nonsyn
6	rs141465160	106553383	T	0.01111	0.03288	C	1.337	0.2475	1	0.3305	1.007	0.04592	2.379	PRDM1	coding nonsyn|nonsyn,3downstream
17	rs8072785	40451643	T	0.1222	0.08761	C	1.334	0.2481	1	1.45	0.3236	0.7691	2.734	STAT5A	intronic
16	rs3024613	27364253	T	0.4333	0.4932	C	1.28	0.2578	1	0.7858	0.2136	0.517	1.194	IL4R	intronic,5upstream
12	rs324011	57502182	T	0.3523	0.4107	C	1.232	0.267	1	0.7803	0.224	0.503	1.21	STAT6	intronic,5upstream
6	rs2671422	398775	A	0.07778	0.1151	G	1.225	0.2684	1	0.6483	0.3947	0.2991	1.405	IRF4	intronic,3downstream
6	rs1877175	410493	A	0.2222	0.1775	G	1.221	0.2692	1	1.324	0.2548	0.8035	2.181	IRF4	3utr
11	rs2229114	117869878	T	0.06977	0.04496	C	1.217	0.27	1	1.593	0.426	0.6913	3.672	IL10RA	coding nonsyn,non-coding,3utr,3downstream
4	rs1598856	103446115	T	0.5111	0.4536	C	1.191	0.2752	1	1.259	0.2117	0.8316	1.907	NFKB1	intronic
21	rs4817699	36297178	T	0.06667	0.1014	C	1.188	0.2758	1	0.6327	0.4238	0.2757	1.452	RUNX1	intronic
1	rs7517847	67681669	G	0.4556	0.3993	T	1.175	0.2783	1	1.259	0.2125	0.8297	1.909	IL23R	intronic
11	rs2256111	117864047	G	0.4222	0.4795	A	1.175	0.2784	1	0.7932	0.2143	0.5212	1.207	IL10RA	coding syn,5upstream,coding nonsyn,non-coding,3utr
2	rs7421861	242795350	C	0.4205	0.365	T	1.156	0.2823	1	1.262	0.2169	0.825	1.93	PDCD1	intronic,5upstream
1	rs2902440	67670916	A	0.4556	0.4001	G	1.143	0.285	1	1.255	0.2125	0.8271	1.903	IL23R	intronic
10	rs2776937	33606189	A	0.2889	0.2405	G	1.141	0.2854	1	1.283	0.2336	0.8114	2.028	NRP1	intronic
1	rs10493423	67837158	T	0	0.01241	C	1.131	0.2877	1	0	inf	0	nan	IL12RB2	intronic
9	rs10975175	5544405	G	0.2667	0.319	A	1.127	0.2885	1	0.7763	0.2392	0.4857	1.241	PDCD1LG2	intronic
10	rs7900744	6065611	G	0.1744	0.2217	A	1.108	0.2925	1	0.7415	0.2851	0.424	1.297	IL2RA	intronic
22	rs2241046	17586471	C	0.1778	0.2232	T	1.064	0.3024	1	0.7525	0.2767	0.4375	1.294	IL17RA	intronic
6	rs3093665	31545391	C	0	0.01159	A	1.055	0.3043	1	0	inf	0	nan	TNF	3utr
5	rs6861772	55271621	G	0.08889	0.1246	A	1.048	0.306	1	0.6852	0.3715	0.3308	1.419	IL6ST	intronic,non-coding intronic
16	rs6498011	27331894	A	0.4	0.3487	G	1.035	0.309	1	1.245	0.2161	0.8154	1.902	IL4R	intronic,non-coding intronic
1	rs10789224	67605134	C	0.3333	0.285	T	1.024	0.3115	1	1.255	0.2246	0.8078	1.948	IL23R	intronic
10	rs10905669	6092093	T	0.2778	0.2327	C	1.017	0.3133	1	1.269	0.2364	0.7981	2.016	IL2RA	intronic
10	rs3118470	6101713	C	0.3333	0.3851	T	1.009	0.3152	1	0.7985	0.2245	0.5143	1.24	IL2RA	intronic
10	rs11009323	33538621	T	0.2778	0.2332	C	0.991	0.3195	1	1.265	0.2364	0.7957	2.01	NRP1	intronic
4	rs4647992	103455347	T	0.03333	0.05789	C	0.9903	0.3197	1	0.5612	0.5886	0.177	1.779	NFKB1	intronic
6	rs573869	106552031	T	0.3	0.2543	C	0.9811	0.3219	1	1.257	0.2311	0.7989	1.976	PRDM1	intronic
1	rs6588248	67652984	T	0.5227	0.4702	G	0.9657	0.3258	1	1.234	0.2143	0.8107	1.878	IL23R	intronic
10	rs2506145	33471130	C	0.08889	0.1226	T	0.9461	0.3307	1	0.6981	0.3715	0.337	1.446	NRP1	intronic
16	rs3024678	27374696	T	0	0.01036	C	0.942	0.3318	1	0	inf	0	nan	IL4R	coding nonsyn,3downstream,intronic,3utr
5	rs10471420	55272596	G	0.3111	0.2658	A	0.9377	0.3329	1	1.247	0.2287	0.7967	1.953	IL6ST	5upstream,intronic,non-coding intronic
10	rs11188484	97539737	A	0.2778	0.3257	G	0.935	0.3336	1	0.7962	0.2362	0.5011	1.265	ENTPD1	intronic,non-coding intronic
1	rs2064689	67653010	A	0.3333	0.2872	G	0.9284	0.3353	1	1.241	0.2246	0.7992	1.927	IL23R	intronic
5	rs2228043	55251931	C	0.07778	0.1096	G	0.9258	0.336	1	0.6855	0.3948	0.3162	1.486	IL6ST	coding nonsyn,intronic,3utr,non-coding
9	rs1048274	6256292	A	0.2889	0.3369	G	0.9215	0.3371	1	0.7996	0.2334	0.506	1.264	IL33	3utr,3downstream
5	rs11741953	55267814	C	0.07778	0.1093	T	0.913	0.3393	1	0.6873	0.3948	0.317	1.49	IL6ST	intronic,non-coding intronic
10	rs61839660	6094697	T	0.08889	0.06412	C	0.9101	0.3401	1	1.424	0.3724	0.6863	2.955	IL2RA	intronic
1	rs10489629	67688349	G	0.4778	0.4283	A	0.8933	0.3446	1	1.221	0.2119	0.8062	1.85	IL23R	intronic
3	rs4688014	119250890	A	0.2667	0.3125	G	0.8747	0.3497	1	0.7999	0.2392	0.5005	1.278	CD80	intronic
1	rs4240872	154436195	C	0.3556	0.3101	T	0.8617	0.3533	1	1.227	0.2212	0.7957	1.894	IL6R	intronic,non-coding intronic
1	rs1321157	67654110	A	0.5222	0.4744	G	0.8199	0.3652	1	1.211	0.2119	0.7995	1.835	IL23R	intronic
1	rs2307145	67833527	C	0.02222	0.04113	G	0.8122	0.3675	1	0.5298	0.7167	0.13	2.159	IL12RB2	coding syn|nonsyn|nonsyn
21	rs2014300	36357861	A	0.1333	0.1683	G	0.7807	0.3769	1	0.7603	0.3111	0.4132	1.399	RUNX1	intronic
3	rs491407	119257188	G	0.2778	0.2385	A	0.7578	0.384	1	1.228	0.2364	0.7727	1.952	CD80	intronic
5	rs11744301	55274604	T	0.07778	0.1056	C	0.7338	0.3917	1	0.7142	0.3948	0.3294	1.548	IL6ST	intronic,non-coding intronic
3	rs9831894	121800487	C	0.4333	0.3892	A	0.7329	0.392	1	1.2	0.2136	0.7897	1.824	CD86	intronic,non-coding intronic
21	rs881386	36387531	T	0.2333	0.2735	C	0.7257	0.3943	1	0.8084	0.2501	0.4951	1.32	RUNX1	intronic
1	rs2307153	67833643	A	0.04444	0.02925	G	0.7227	0.3953	1	1.544	0.5146	0.563	4.232	IL12RB2	coding nonsyn
10	rs11256433	6077845	G	0.2556	0.2186	T	0.7143	0.398	1	1.227	0.2428	0.7626	1.975	IL2RA	intronic,non-coding intronic
10	rs734186	33484829	T	0.3778	0.4216	C	0.7047	0.4012	1	0.8328	0.2183	0.5429	1.277	NRP1	intronic,3downstream
10	rs1888688	33535907	A	0.1778	0.1466	G	0.6916	0.4056	1	1.258	0.277	0.7312	2.166	NRP1	intronic
9	rs12551256	6231239	A	0.5	0.4563	G	0.6856	0.4077	1	1.191	0.2117	0.7868	1.804	IL33	intronic
4	rs4648072	103518700	G	0.02222	0.01251	A	0.6776	0.4104	1	1.794	0.7202	0.4373	7.36	NFKB1	coding nonsyn,3downstream
9	rs16924243	6257054	C	0.02222	0.03903	T	0.6748	0.4114	1	0.5595	0.7168	0.1373	2.28	IL33	3utr,3downstream
1	rs2228420	67852335	G	0.3444	0.3868	A	0.6747	0.4114	1	0.833	0.2227	0.5384	1.289	IL12RB2	coding syn|syn,non-coding,intronic
16	rs1805016	27374927	G	0.02273	0.03987	T	0.6724	0.4122	1	0.56	0.717	0.1374	2.283	IL4R	coding nonsyn,3downstream,intronic,3utr
9	rs4143813	5534243	T	0.1111	0.08668	C	0.6714	0.4126	1	1.317	0.3371	0.6802	2.55	PDCD1LG2	intronic
5	rs3213094	158750769	A	0.2333	0.1989	G	0.6645	0.415	1	1.226	0.2504	0.7505	2.003	IL12B	intronic
5	rs3212220	158754195	T	0.2333	0.1989	G	0.6645	0.415	1	1.226	0.2504	0.7505	2.003	IL12B	intronic
1	rs1884444	67633812	G	0.5222	0.4793	T	0.6603	0.4165	1	1.188	0.2119	0.784	1.799	IL23R	coding nonsyn,5utr
10	rs2506155	33503179	A	0.1889	0.1577	C	0.6521	0.4194	1	1.244	0.2706	0.7318	2.114	NRP1	intronic,5upstream
1	rs1518111	206944645	A	0.1778	0.2126	G	0.6456	0.4217	1	0.801	0.2767	0.4657	1.378	IL10	5upstream,intronic
22	rs2284033	37534034	A	0.4	0.4418	G	0.6316	0.4268	1	0.8424	0.216	0.5516	1.286	IL2RB	intronic,3downstream,5upstream
21	rs2242888	36387828	C	0.3111	0.3512	T	0.6292	0.4276	1	0.8344	0.2286	0.5331	1.306	RUNX1	intronic
1	rs12142823	67773351	T	0.09524	0.1237	C	0.6258	0.4289	1	0.7454	0.3728	0.3589	1.548	IL12RB2	5utr,5upstream
10	rs12722605	6053163	T	0.1778	0.1482	A	0.6159	0.4326	1	1.242	0.277	0.7218	2.138	IL2RA	3downstream,3utr
10	rs2051052	97632082	C	0.5	0.4587	T	0.6133	0.4335	1	1.18	0.2117	0.7794	1.787	ENTPD1-AS1	non-coding intronic
16	rs1805015	27374180	C	0.1222	0.1519	T	0.6123	0.4339	1	0.7772	0.3229	0.4128	1.464	IL4R	coding nonsyn,3downstream,intronic,3utr
3	rs2715274	121781723	G	0.1556	0.1878	A	0.6102	0.4347	1	0.7965	0.2919	0.4495	1.411	CD86	intronic,non-coding intronic
3	rs17793951	12370737	G	0.2444	0.2812	A	0.5958	0.4402	1	0.8272	0.2462	0.5105	1.34	PPARG	intronic,non-coding intronic
11	rs3135932	117864063	G	0.1889	0.2226	A	0.5869	0.4436	1	0.8133	0.2703	0.4788	1.381	IL10RA	coding nonsyn,5upstream,3utr,non-coding
10	rs927099	33525836	A	0.4222	0.462	G	0.5697	0.4504	1	0.8508	0.2143	0.5591	1.295	NRP1	intronic
1	rs7539625	67672765	A	0.2444	0.28	G	0.5611	0.4538	1	0.8318	0.2462	0.5134	1.348	IL23R	intronic,5upstream
1	rs3795299	24447468	C	0.3444	0.3828	G	0.5569	0.4555	1	0.8471	0.2227	0.5475	1.311	IL22RA1	coding nonsyn|nonsyn
1	rs11805303	67675516	T	0.2444	0.2799	C	0.5565	0.4557	1	0.8324	0.2462	0.5138	1.349	IL23R	intronic
12	rs167769	57503775	T	0.3556	0.393	C	0.5261	0.4683	1	0.852	0.2211	0.5524	1.314	STAT6	intronic,5utr,5upstream
22	rs228941	37523721	C	0.2667	0.3017	G	0.5194	0.4711	1	0.8418	0.2393	0.5267	1.345	IL2RB	3utr,3downstream
10	rs7910961	6077796	T	0.3	0.3358	C	0.5134	0.4737	1	0.8477	0.2309	0.5391	1.333	IL2RA	intronic
3	rs7653123	119257686	G	0.1222	0.09989	A	0.4943	0.482	1	1.255	0.3234	0.6657	2.365	CD80	intronic
9	rs2066362	6219176	T	0.1333	0.1101	G	0.4899	0.484	1	1.243	0.3116	0.675	2.29	IL33	intronic
16	rs4787423	27367334	C	0.1222	0.1485	T	0.4895	0.4842	1	0.7981	0.3229	0.4238	1.503	IL4R	intronic,non-coding intronic,3downstream
21	rs2834737	36396167	G	0.3889	0.4252	A	0.4821	0.4875	1	0.8602	0.2171	0.5621	1.316	RUNX1	intronic
6	rs2001508	404632	C	0.1111	0.1358	A	0.4652	0.4952	1	0.7953	0.3366	0.4112	1.538	IRF4	intronic
21	rs2834730	36382552	G	0.2111	0.1835	A	0.4553	0.4998	1	1.191	0.2595	0.7163	1.981	RUNX1	intronic
10	rs2104286	6099045	G	0.2889	0.2578	A	0.449	0.5028	1	1.169	0.2336	0.7397	1.848	IL2RA	intronic
5	rs34417936	55248135	T	0.01111	0.02121	C	0.4403	0.507	1	0.5185	1.008	0.07193	3.737	IL6ST	coding nonsyn,intronic,3utr,5upstream
21	rs2834719	36362205	T	0.1333	0.159	C	0.4392	0.5075	1	0.8139	0.3112	0.4423	1.498	RUNX1	intronic
17	rs2293152	40481529	C	0.4	0.4343	G	0.4283	0.5128	1	0.8683	0.216	0.5686	1.326	STAT3	intronic,3downstream
5	rs2569254	158751249	T	0.1444	0.1697	C	0.405	0.5245	1	0.826	0.3009	0.4579	1.49	IL12B	intronic
4	rs1599961	103443569	A	0.3556	0.3882	G	0.3996	0.5273	1	0.8697	0.2211	0.5639	1.341	NFKB1	intronic
10	rs12783226	97473403	G	0.2111	0.1855	T	0.3859	0.5344	1	1.175	0.2595	0.7064	1.953	ENTPD1	intronic
21	rs2834709	36349625	T	0.3556	0.3876	C	0.3853	0.5348	1	0.8719	0.2211	0.5653	1.345	RUNX1	intronic
3	rs1801282	12393125	G	0.1444	0.1688	C	0.3772	0.5391	1	0.8315	0.3009	0.461	1.5	PPARG	coding nonsyn,intronic,non-coding,non-coding intronic
21	rs2834698	36337085	T	0.4444	0.4768	C	0.3748	0.5404	1	0.8778	0.213	0.5782	1.333	RUNX1	intronic
21	rs2247526	34657687	C	0.4886	0.4561	T	0.3727	0.5415	1	1.14	0.2141	0.749	1.734	IL10RB	intronic,non-coding intronic
5	rs3213119	158743788	A	0.03333	0.02355	C	0.3707	0.5426	1	1.43	0.5906	0.4494	4.55	IL12B	coding nonsyn
1	rs2201841	67694202	C	0.2556	0.2844	T	0.3652	0.5456	1	0.8637	0.2426	0.5369	1.39	IL23R	intronic
10	rs10080	33467108	T	0.4222	0.454	C	0.3626	0.5471	1	0.879	0.2143	0.5776	1.338	NRP1	3utr,3downstream
3	rs2197423	12391583	T	0.1444	0.168	C	0.3547	0.5515	1	0.8361	0.3009	0.4636	1.508	PPARG	5upstream,intronic,non-coding intronic
3	rs6809832	12414420	C	0.1667	0.1445	T	0.3531	0.5523	1	1.184	0.2841	0.6782	2.066	PPARG	intronic,non-coding intronic
22	rs879575	17589567	A	0.2222	0.2494	G	0.3533	0.5523	1	0.8597	0.2545	0.522	1.416	IL17RA	coding syn
1	rs881087	67846156	C	0.2333	0.2608	T	0.3501	0.5541	1	0.8625	0.2502	0.5282	1.408	IL12RB2	intronic,non-coding intronic
9	rs10435816	6225535	G	0.2222	0.2492	A	0.3471	0.5558	1	0.8609	0.2545	0.5228	1.418	IL33	intronic
2	rs2227982	242793433	A	0.01111	0.01965	G	0.3392	0.5603	1	0.5605	1.008	0.07774	4.041	PDCD1	coding nonsyn,coding *nonsyn,3utr
1	rs10889676	67722567	A	0.2556	0.2828	C	0.3275	0.5671	1	0.8705	0.2426	0.5411	1.4	IL23R	intronic
1	rs10889677	67725120	A	0.2556	0.2827	C	0.3254	0.5684	1	0.8709	0.2426	0.5413	1.401	IL23R	3utr,3downstream
9	rs7854413	5557708	C	0.08889	0.1075	T	0.3226	0.57	1	0.81	0.3717	0.3909	1.678	PDCD1LG2	coding nonsyn
1	rs6693831	67720867	T	0.3222	0.2948	C	0.3223	0.5702	1	1.137	0.2265	0.7295	1.773	IL23R	intronic
1	rs7530511	67685387	T	0.1333	0.155	C	0.3215	0.5707	1	0.8384	0.3112	0.4556	1.543	IL23R	coding nonsyn,5utr
21	rs2409535	36222560	C	0.3333	0.3057	T	0.3212	0.5709	1	1.136	0.2246	0.7313	1.764	RUNX1	intronic,non-coding intronic
1	rs4655699	67800712	C	0.3444	0.3734	T	0.3198	0.5717	1	0.8817	0.2227	0.5699	1.364	IL12RB2	intronic
21	rs2300395	36245198	T	0.2222	0.2479	C	0.3163	0.5739	1	0.8668	0.2545	0.5263	1.427	RUNX1	intronic
11	rs2229113	117869670	A	0.3256	0.3543	G	0.308	0.5789	1	0.8797	0.231	0.5594	1.384	IL10RA	coding nonsyn,non-coding,3utr,3downstream
22	rs738034	17594915	C	0.3889	0.4178	T	0.3077	0.5791	1	0.8866	0.2171	0.5794	1.357	IL17RA	3utr
22	rs2281094	37535471	T	0.2667	0.2932	C	0.3027	0.5822	1	0.8767	0.2393	0.5485	1.401	IL2RB	intronic,non-coding intronic
22	rs879577	17589209	T	0.2222	0.2472	C	0.3002	0.5837	1	0.8699	0.2545	0.5283	1.433	IL17RA	coding nonsyn|nonsyn
6	rs2185379	106536253	A	0.02222	0.03242	G	0.2968	0.5859	1	0.6783	0.7171	0.1663	2.766	PRDM1	coding nonsyn,coding *nonsyn,non-coding
10	rs7910405	33586035	C	0.1222	0.1421	T	0.2884	0.5913	1	0.8409	0.323	0.4465	1.584	NRP1	intronic
10	rs4749926	6085312	A	0.3667	0.3942	G	0.2834	0.5945	1	0.8897	0.2196	0.5785	1.368	IL2RA	intronic
21	rs2834676	36294342	T	0.5111	0.4838	C	0.2668	0.6055	1	1.116	0.2117	0.7366	1.689	RUNX1	intronic
4	rs1020759	103510511	T	0.3778	0.4045	C	0.2638	0.6075	1	0.894	0.2183	0.5828	1.371	NFKB1	intronic
6	rs8770	170886531	A	0.5222	0.4955	G	0.2556	0.6132	1	1.113	0.2119	0.7348	1.686	PDCD2	3utr,3downstream,non-coding
21	rs2244305	34652958	T	0.4778	0.4515	C	0.2497	0.6173	1	1.112	0.2119	0.7338	1.684	IL10RB	intronic,non-coding intronic
9	rs16923195	5512522	G	0.2778	0.2549	T	0.246	0.6199	1	1.124	0.2364	0.7075	1.787	PDCD1LG2	intronic
10	rs10827228	33567133	T	0.4444	0.4706	G	0.2459	0.62	1	0.8998	0.213	0.5927	1.366	NRP1	intronic
10	rs734187	33484696	T	0.2667	0.2901	C	0.2385	0.6253	1	0.8898	0.2393	0.5567	1.422	NRP1	intronic,3downstream
4	rs230529	103457418	A	0.3667	0.3918	G	0.2372	0.6262	1	0.8986	0.2196	0.5843	1.382	NFKB1	intronic,5upstream
3	rs10510410	12346738	C	0.3	0.3241	A	0.2372	0.6263	1	0.8937	0.2309	0.5684	1.405	PPARG	intronic,5upstream,non-coding intronic
12	rs1059513	57489709	G	0.06667	0.0806	A	0.2342	0.6284	1	0.8148	0.424	0.3549	1.871	STAT6	3utr,3downstream,non-coding
10	rs16934292	33549468	A	0.1222	0.1065	G	0.231	0.6308	1	1.168	0.3233	0.6198	2.201	NRP1	intronic
22	rs743777	37551607	G	0.2778	0.3008	A	0.2247	0.6355	1	0.8941	0.2363	0.5627	1.421	IL2RB	intronic,non-coding intronic
9	rs7028800	5546496	C	0.1	0.0864	A	0.2089	0.6476	1	1.175	0.353	0.5882	2.347	PDCD1LG2	intronic
21	rs2154450	36219566	G	0.3222	0.3003	A	0.205	0.6507	1	1.108	0.2265	0.7107	1.727	RUNX1	intronic,non-coding intronic
10	rs12722489	6102012	A	0.1333	0.1502	G	0.1987	0.6558	1	0.8706	0.3112	0.473	1.602	IL2RA	intronic
17	rs7502875	45823227	C	0.2667	0.2466	A	0.1926	0.6607	1	1.111	0.2394	0.6948	1.776	TBX21	3utr
10	rs11009281	33488814	C	0.1556	0.1397	T	0.1856	0.6666	1	1.134	0.2921	0.6397	2.01	NRP1	intronic,3downstream
9	rs10481593	5458095	A	0.2111	0.2303	G	0.1847	0.6674	1	0.8946	0.2593	0.5382	1.487	CD274	intronic,non-coding intronic
21	rs2284617	36245902	C	0.2222	0.2042	A	0.1783	0.6729	1	1.113	0.2546	0.676	1.834	RUNX1	intronic
9	rs1360238	5514372	G	0.3444	0.3237	T	0.176	0.6749	1	1.098	0.2228	0.7094	1.699	PDCD1LG2	intronic
10	rs11188513	97633021	C	0.3444	0.3237	T	0.1749	0.6758	1	1.098	0.2228	0.7093	1.698	ENTPD1-AS1	non-coding intronic,3downstream
23	rs2232367	49113312	A	0.04412	0.05563	G	0.1704	0.6798	1	0.7835	0.5925	0.2453	2.502	FOXP3	coding syn
10	rs10795763	6096199	G	0.3889	0.4103	T	0.1699	0.6802	1	0.9144	0.2171	0.5975	1.399	IL2RA	intronic
1	rs16833777	236699354	A	0.03333	0.02636	G	0.1686	0.6814	1	1.273	0.5902	0.4005	4.049	LGALS8	intronic,non-coding intronic
1	rs11209063	67855142	G	0.1222	0.1371	T	0.1667	0.683	1	0.8765	0.323	0.4654	1.651	IL12RB2	intronic,non-coding intronic
1	rs2273865	236706300	A	0.03333	0.02645	T	0.164	0.6855	1	1.269	0.5902	0.3992	4.036	LGALS8	intronic,coding nonsyn:stop-gain,non-coding,3downstream,5upstream,non-coding intronic
3	rs1151999	12447153	A	0.5	0.4786	C	0.1635	0.6859	1	1.089	0.2117	0.7194	1.649	PPARG	intronic,non-coding intronic
16	rs1805011	27373872	C	0.1	0.1135	A	0.1629	0.6865	1	0.8674	0.3526	0.4346	1.731	IL4R	coding nonsyn|nonsyn|nonsyn,3downstream,intronic,3utr
1	rs2273863	236706278	T	0.03333	0.02654	G	0.1594	0.6897	1	1.265	0.5902	0.3979	4.022	LGALS8	intronic,coding nonsyn,non-coding,coding *nonsyn,3downstream,5upstream,non-coding intronic
6	rs535780	106548730	C	0.3444	0.3248	T	0.1578	0.6912	1	1.092	0.2228	0.706	1.691	PRDM1	intronic,3downstream
22	rs3218295	37533068	A	0.1222	0.1365	G	0.1541	0.6947	1	0.881	0.323	0.4678	1.659	IL2RB	intronic,3downstream,5upstream
1	rs790631	67676922	C	0.3	0.3194	T	0.1538	0.6949	1	0.9134	0.2309	0.5809	1.436	IL23R	intronic
1	rs11209026	67705958	A	0.05556	0.04682	G	0.1524	0.6963	1	1.198	0.4624	0.4838	2.964	IL23R	coding nonsyn,intronic
3	rs2681422	121799554	A	0.1	0.1127	G	0.1439	0.7045	1	0.8749	0.3527	0.4383	1.746	CD86	intronic,non-coding intronic
3	rs7626560	12475088	T	0.1667	0.1524	C	0.1402	0.7081	1	1.112	0.2841	0.6373	1.941	PPARG	intronic
3	rs9310401	12352468	C	0.3111	0.3296	T	0.1381	0.7102	1	0.9186	0.2286	0.5869	1.438	PPARG	intronic,5upstream,non-coding intronic
21	rs2834725	36378874	G	0.3111	0.2936	A	0.1324	0.7159	1	1.087	0.2286	0.6942	1.701	RUNX1	intronic
3	rs11128601	12381165	C	0.3111	0.3285	T	0.122	0.7268	1	0.9233	0.2286	0.5899	1.445	PPARG	intronic,non-coding intronic
4	rs230535	103448582	T	0.3	0.3171	G	0.12	0.729	1	0.9231	0.2309	0.5871	1.452	NFKB1	intronic
3	rs2681420	121834057	G	0.1778	0.1912	A	0.104	0.7471	1	0.9146	0.2768	0.5317	1.573	CD86	intronic
5	rs1859430	135230513	T	0.2556	0.241	C	0.1035	0.7476	1	1.081	0.2427	0.6719	1.74	IL9	intronic
6	rs3093662	31544189	G	0.04444	0.05153	A	0.09181	0.7619	1	0.8561	0.5133	0.313	2.341	TNF	intronic
6	rs6928843	170890384	T	0.3667	0.3821	C	0.08967	0.7646	1	0.9364	0.2196	0.6088	1.44	PDCD2	intronic,3downstream,3utr,non-coding intronic,5upstream
1	rs10794642	24465309	T	0.3889	0.3737	C	0.0884	0.7662	1	1.067	0.2171	0.697	1.632	IL22RA1	intronic
10	rs2506144	33468456	T	0.1333	0.1444	C	0.08829	0.7664	1	0.9117	0.3113	0.4953	1.678	NRP1	3utr,3downstream
21	rs8130963	36267418	G	0.2889	0.2752	A	0.08397	0.772	1	1.07	0.2335	0.677	1.691	RUNX1	intronic
10	rs1331326	33579890	G	0.3444	0.3305	A	0.0785	0.7793	1	1.064	0.2227	0.6879	1.647	NRP1	intronic
10	rs2228637	33496576	C	0.01111	0.01459	G	0.07514	0.784	1	0.7591	1.009	0.1051	5.482	NRP1	coding nonsyn,5upstream,intronic
21	rs2834714	36357352	C	0.4111	0.3978	T	0.06576	0.7976	1	1.057	0.2151	0.6932	1.611	RUNX1	intronic
21	rs9983044	36416332	G	0.04444	0.05028	C	0.06374	0.8007	1	0.8785	0.5133	0.3212	2.403	RUNX1	intronic
10	rs1331317	33517647	C	0.3667	0.3787	T	0.05507	0.8145	1	0.9498	0.2196	0.6176	1.461	NRP1	intronic
3	rs1373641	12402474	G	0.2889	0.2779	A	0.05372	0.8167	1	1.056	0.2335	0.6679	1.668	PPARG	intronic,non-coding intronic
10	rs869636	33572039	C	0.3778	0.3894	T	0.05111	0.8211	1	0.9518	0.2183	0.6205	1.46	NRP1	intronic
21	rs2834167	34640788	G	0.2556	0.2454	A	0.04945	0.824	1	1.055	0.2427	0.6559	1.698	IL10RB	coding nonsyn,non-coding
21	rs2268288	36232671	C	0.2	0.2096	T	0.04941	0.8241	1	0.9429	0.2646	0.5614	1.584	RUNX1	intronic,5upstream
6	rs12203592	396321	T	0.07778	0.08404	C	0.04554	0.831	1	0.9192	0.3951	0.4237	1.994	IRF4	intronic,3downstream,non-coding intronic
16	rs1805010	27356203	G	0.4333	0.4224	A	0.04402	0.8338	1	1.046	0.2136	0.6881	1.59	IL4R	coding nonsyn|nonsyn|nonsyn,non-coding,5upstream,coding *nonsyn|nonsyn|nonsyn,3utr
1	rs3790565	67811356	C	0.1444	0.1524	T	0.04327	0.8352	1	0.9393	0.301	0.5207	1.694	IL12RB2	intronic
10	rs2247715	33492093	T	0.5	0.489	C	0.04296	0.8358	1	1.045	0.2117	0.69	1.582	NRP1	intronic,5upstream
3	rs9282641	121796768	A	0.08889	0.08305	G	0.03999	0.8415	1	1.077	0.372	0.5196	2.233	CD86	5utr,intronic,non-coding intronic,non-coding
9	rs1411262	5459419	A	0.2889	0.2981	G	0.03619	0.8491	1	0.9566	0.2335	0.6053	1.512	CD274	intronic,non-coding intronic
19	rs4803455	41851509	A	0.4778	0.4876	C	0.03441	0.8528	1	0.9615	0.2119	0.6347	1.456	TGFB1	intronic,non-coding intronic,5upstream
10	rs1044210	33467321	A	0.3111	0.3201	C	0.03334	0.8551	1	0.9591	0.2286	0.6128	1.501	NRP1	3utr,3downstream
10	rs1360456	33506928	A	0.3	0.3085	G	0.03059	0.8612	1	0.9604	0.2309	0.6108	1.51	NRP1	intronic
1	rs4655690	67659896	G	0.1556	0.1623	A	0.02978	0.863	1	0.9509	0.292	0.5365	1.685	IL23R	intronic
22	rs3218318	37528576	C	0.2889	0.2972	T	0.02966	0.8633	1	0.9606	0.2335	0.6078	1.518	IL2RB	intronic,non-coding intronic
6	rs6923419	106537750	A	0.1111	0.1056	G	0.02873	0.8654	1	1.059	0.3368	0.5471	2.049	PRDM1	intronic,non-coding intronic
1	rs3024493	206943968	T	0.1778	0.1713	G	0.0265	0.8707	1	1.046	0.2769	0.608	1.8	IL10	non-coding intronic,intronic
3	rs2229098	119256020	A	0.01111	0.01305	G	0.02604	0.8718	1	0.8499	1.009	0.1176	6.142	CD80	coding nonsyn
22	rs228942	37524619	T	0.1778	0.1836	G	0.02	0.8875	1	0.9616	0.2768	0.559	1.654	IL2RB	coding nonsyn,non-coding
3	rs2938395	12429468	C	0.3444	0.3374	T	0.0196	0.8887	1	1.032	0.2227	0.6667	1.596	PPARG	intronic,non-coding intronic
10	rs2228638	33475282	T	0.1111	0.1148	C	0.01186	0.9133	1	0.964	0.3367	0.4982	1.865	NRP1	coding nonsyn,5upstream
1	rs41313262	67705900	A	0.01111	0.01232	G	0.01071	0.9176	1	0.9009	1.009	0.1246	6.513	IL23R	coding nonsyn|nonsyn,intronic
10	rs1555321	33489889	T	0.3	0.2952	C	0.009735	0.9214	1	1.023	0.231	0.6506	1.609	NRP1	intronic,3downstream
3	rs6804441	119260944	G	0.1667	0.1628	A	0.009624	0.9219	1	1.028	0.284	0.5893	1.794	CD80	intronic
5	rs2069885	135228165	A	0.1818	0.178	G	0.008888	0.9249	1	1.027	0.2775	0.5958	1.769	IL9	coding nonsyn
10	rs4582902	97529318	T	0.4667	0.4715	C	0.008377	0.9271	1	0.9808	0.2122	0.6471	1.486	ENTPD1	intronic,non-coding intronic
3	rs4135280	12448994	C	0.06667	0.0643	T	0.008309	0.9274	1	1.039	0.4244	0.4525	2.388	PPARG	intronic,3downstream
1	rs3790567	67822377	A	0.2333	0.2294	G	0.007659	0.9303	1	1.022	0.2502	0.6259	1.669	IL12RB2	intronic
3	rs62264488	119256056	C	0.02222	0.02355	T	0.006897	0.9338	1	0.9421	0.7178	0.2307	3.847	CD80	coding nonsyn
21	rs2834683	36311296	C	0.4111	0.4069	T	0.00661	0.9352	1	1.018	0.2151	0.6676	1.551	RUNX1	intronic
21	rs2834662	36274176	C	0.2	0.2028	T	0.004468	0.9467	1	0.9825	0.2646	0.5849	1.65	RUNX1	intronic
1	rs11465804	67702526	G	0.04444	0.04303	T	0.004317	0.9476	1	1.034	0.5136	0.378	2.831	IL23R	intronic
1	rs3790566	67814440	T	0.2333	0.2305	C	0.004108	0.9489	1	1.016	0.2502	0.6222	1.659	IL12RB2	intronic
3	rs3856806	12475557	T	0.1444	0.1466	C	0.003316	0.9541	1	0.9828	0.3011	0.5448	1.773	PPARG	coding syn,3utr
10	rs1044268	33466566	A	0.1778	0.1756	G	0.002866	0.9573	1	1.015	0.2768	0.5899	1.746	NRP1	3utr
3	rs6768587	12338115	G	0.3333	0.3359	A	0.002635	0.9591	1	0.9885	0.2245	0.6366	1.535	PPARG	intronic,non-coding intronic
21	rs111527738	36259324	G	0.01111	0.01058	A	0.002442	0.9606	1	1.051	1.01	0.1451	7.614	RUNX1	coding nonsyn,coding *nonsyn,3downstream,intronic
9	rs17804441	5457733	C	0.2	0.2021	T	0.002403	0.9609	1	0.9871	0.2646	0.5877	1.658	CD274	intronic,non-coding intronic
1	rs6682033	67708670	G	0.2444	0.2466	A	0.002137	0.9631	1	0.9887	0.2463	0.6101	1.602	IL23R	intronic
9	rs10815388	6232242	C	0.3	0.2978	T	0.002119	0.9633	1	1.011	0.231	0.6427	1.589	IL33	intronic
21	rs2300399	36254732	A	0.1778	0.1793	G	0.001447	0.9697	1	0.9895	0.2768	0.5752	1.702	RUNX1	intronic
3	rs7648642	119261375	C	0.4444	0.4459	A	0.0007804	0.9777	1	0.9941	0.213	0.6548	1.509	CD80	intronic,3downstream
21	rs2834655	36238507	A	0.3111	0.3121	G	0.0004472	0.9831	1	0.9952	0.2286	0.6358	1.558	RUNX1	intronic
3	rs1129055	121838319	A	0.2556	0.2565	G	0.000437	0.9833	1	0.9949	0.2426	0.6184	1.601	CD86	coding nonsyn
16	rs1801275	27374400	G	0.2111	0.2116	A	0.0001059	0.9918	1	0.9973	0.2593	0.5999	1.658	IL4R	coding nonsyn,3downstream,intronic,3utr
22	rs2241042	17567699	A	0.4	0.4003	C	4.407e-05	0.9947	1	0.9986	0.216	0.6539	1.525	IL17RA	intronic,non-coding intronic
2	rs10515944	204587269	A	0.1444	0.1442	C	3.302e-05	0.9954	1	1.002	0.3011	0.5552	1.807	CD28	intronic
9	rs7028894	5460910	G	0.4884	0.4886	A	1.641e-05	0.9968	1	0.9991	0.2166	0.6535	1.528	CD274	intronic,non-coding intronic,5upstream
